# Supplementary material for: Structure of the MlaC-MlaD complex reveals molecular basis of periplasmic phospholipid transport
Source: Nat Commun. 2024 Jul 30;15:6394. doi: 10.1038/s41467-024-50615-3 (PMC11289387; doi:10.1038/s41467-024-50615-3)
Supplement: Supplementary file 8 — Source Data [file 41467_2024_50615_MOESM8_ESM.xlsx]

## Sheet: Figure 1a
Figure 1a	Size exclusion chromatogram (Superdex 200) showing separation of MlaC from MlaD in the presence and absence of CL
	-CL			+CL
	Elution Volume (ml)	A280 (mAU)		Elution Volume (ml)	A280 (mAU)
	-0.03882	-0.116415		-0.038473	0.682984
	-0.037988	-0.981303		-0.037642	5.78565
	-0.037156	-1.03901		-0.03681	6.11592
	-0.036325	-1.08299		-0.035978	6.37685
	-0.035493	-1.12059		-0.035147	6.60217
	-0.034661	-1.15366		-0.034315	6.79811
	-0.03383	-1.18384		-0.033483	6.97585
	-0.032998	-1.21252		-0.032652	7.14433
	-0.032166	-1.24075		-0.03182	7.31262
	-0.031335	-1.26919		-0.030988	7.48128
	-0.030503	-1.26946		-0.030157	7.8225
	-0.029671	-1.21619		-0.029325	8.65202
	-0.02884	-1.20287		-0.028493	8.91974
	-0.028008	-1.20409		-0.027662	8.92032
	-0.027176	-1.20449		-0.02683	8.92057
	-0.026344	-1.20432		-0.025998	8.92116
	-0.025513	-1.20445		-0.025166	8.92094
	-0.024681	-1.2046		-0.024335	8.9211
	-0.023849	-1.20491		-0.023503	8.92098
	-0.023018	-1.20542		-0.022671	8.92033
	-0.022186	-1.20543		-0.02184	8.92037
	-0.021354	-1.20628		-0.021008	8.92033
	-0.020523	-1.20685		-0.020176	8.92047
	-0.019691	-1.20774		-0.019345	8.92062
	-0.018859	-1.20842		-0.018513	8.92058
	-0.018028	-1.20929		-0.017681	8.92064
	-0.017196	-1.21063		-0.01685	8.92033
	-0.016364	-1.21191		-0.016018	8.91949
	-0.015533	-1.21277		-0.015186	8.91878
	-0.014701	-1.21319		-0.014355	8.9174
	-0.013869	-1.21425		-0.013523	8.91685
	-0.013038	-1.21501		-0.012691	8.91598
	-0.012206	-0.424219		-0.01186	0.092847
	-0.011374	0.001517		-0.011028	-8e-06
	-0.010543	0.001792		-0.010196	-0.001307
	-0.009711	0.003433		-0.009365	-0.00224
	-0.008879	0.004871		-0.008533	-0.002011
	-0.008048	0.006398		-0.007701	-0.002017
	-0.007216	0.009546		-0.00687	-0.002237
	-0.006384	0.01201		-0.006038	-0.002341
	-0.005553	0.013549		-0.005206	-0.002148
	-0.004721	0.014705		-0.004375	-0.000948
	-0.003889	0.015798		-0.003543	-0.000352
	-0.003058	0.017309		-0.002711	7.6e-05
	-0.002226	0.018921		-0.00188	0.000126
	-0.001394	0.020246		-0.001048	0.000525
	-0.000562	0.022792		-0.000216	0.006385
	0.000269	0.14264		0.000615	0.050254
	0.001101	0.158113		0.001447	0.05115
	0.001933	0.165012		0.002279	0.052996
	0.002764	0.169719		0.00311	0.053648
	0.003596	0.174634		0.003942	0.054755
	0.004428	0.177242		0.004774	0.055666
	0.005259	0.180027		0.005605	0.055879
	0.006091	0.183372		0.006437	0.055217
	0.006923	0.187166		0.007269	0.054431
	0.007754	0.191003		0.008101	0.054482
	0.008586	0.194908		0.008932	0.054082
	0.009418	0.198691		0.009764	0.053908
	0.010249	0.202591		0.010596	0.054095
	0.011081	0.205767		0.011427	0.054643
	0.011913	0.207427		0.012259	0.053217
	0.012744	0.208626		0.013091	0.051956
	0.013576	0.21061		0.013922	0.049816
	0.014408	0.21219		0.014754	0.048
	0.015239	0.214177		0.015586	0.048047
	0.016071	0.216484		0.016417	0.047437
	0.016903	0.217997		0.017249	0.046662
	0.017734	0.219625		0.018081	0.044912
	0.018566	0.221721		0.018912	0.043236
	0.019398	0.224319		0.019744	0.041377
	0.020229	0.227435		0.020576	0.038992
	0.021061	0.23155		0.021407	0.036678
	0.021893	0.236013		0.022239	0.033998
	0.022724	0.239926		0.023071	0.0325
	0.023556	0.243903		0.023902	0.030738
	0.024388	0.248109		0.024734	0.029543
	0.02522	0.251206		0.025566	0.02759
	0.026051	0.253642		0.026397	0.025723
	0.026883	0.257146		0.027229	0.023981
	0.027715	0.260845		0.028061	0.02236
	0.028546	0.263907		0.028892	0.021908
	0.029378	0.267272		0.029724	0.020538
	0.03021	0.271346		0.030556	0.019095
	0.031041	0.274721		0.031387	0.019129
	0.031873	0.277241		0.032219	0.017361
	0.032705	0.279952		0.033051	0.016681
	0.033536	0.282321		0.033882	0.015584
	0.034368	0.284632		0.034714	0.015273
	0.0352	0.287167		0.035546	0.014675
	0.036031	0.290213		0.036377	0.014096
	0.036863	0.294188		0.037209	0.014231
	0.037695	0.298801		0.038041	0.013707
	0.038526	0.304626		0.038873	0.013324
	0.039358	0.31111		0.039704	0.012993
	0.04019	0.317969		0.040536	0.012431
	0.041021	0.324403		0.041368	0.012584
	0.041853	0.331057		0.042199	0.012271
	0.042685	0.336817		0.043031	0.011228
	0.043516	0.342177		0.043863	0.010955
	0.044348	0.346378		0.044694	0.010668
	0.04518	0.349766		0.045526	0.010099
	0.046011	0.353399		0.046358	0.009538
	0.046843	0.356658		0.047189	0.008893
	0.047675	0.359886		0.048021	0.007915
	0.048506	0.36332		0.048853	0.008063
	0.049338	0.365775		0.049684	0.007087
	0.05017	0.36783		0.050516	0.006308
	0.051002	0.370888		0.051348	0.006421
	0.051833	0.374156		0.052179	0.007616
	0.052665	0.37766		0.053011	0.007912
	0.053497	0.381459		0.053843	0.008626
	0.054328	0.384497		0.054674	0.009656
	0.05516	0.38697		0.055506	0.009257
	0.055992	0.389184		0.056338	0.008584
	0.056823	0.391995		0.057169	0.007007
	0.057655	0.394621		0.058001	0.006899
	0.058487	0.397457		0.058833	0.00734
	0.059318	0.400462		0.059664	0.008288
	0.06015	0.403429		0.060496	0.008161
	0.060982	0.406401		0.061328	0.006197
	0.061813	0.408539		0.062159	0.002826
	0.062645	0.409548		0.062991	-0.001842
	0.063477	0.410112		0.063823	-0.00554
	0.064308	0.410837		0.064654	-0.0101
	0.06514	0.411428		0.065486	-0.01473
	0.065972	0.4117		0.066318	-0.020005
	0.066803	0.4117		0.067149	-0.025625
	0.067635	0.412021		0.067981	-0.027479
	0.068467	0.411613		0.068813	-0.03242
	0.069298	0.41094		0.069644	-0.039535
	0.07013	0.410424		0.070476	-0.047005
	0.070962	0.409938		0.071308	-0.054475
	0.071793	0.408771		0.07214	-0.062006
	0.072625	0.408157		0.072971	-0.070121
	0.073457	0.406865		0.073803	-0.078157
	0.074288	0.404416		0.074635	-0.086401
	0.07512	0.402393		0.075466	-0.095055
	0.075952	0.400314		0.076298	-0.104928
	0.076784	0.398263		0.07713	-0.114629
	0.077615	0.396157		0.077961	-0.123554
	0.078447	0.391922		0.078793	-0.133066
	0.079279	0.386342		0.079625	-0.142231
	0.08011	0.380003		0.080456	-0.151744
	0.080942	0.372686		0.081288	-0.161381
	0.081774	0.364443		0.08212	-0.170801
	0.082605	0.35633		0.082951	-0.180869
	0.083437	0.348542		0.083783	-0.191039
	0.084269	0.340724		0.084615	-0.201555
	0.0851	0.333685		0.085446	-0.211788
	0.085932	0.328226		0.086278	-0.221547
	0.086764	0.323177		0.08711	-0.231455
	0.087595	0.317094		0.087941	-0.241586
	0.088427	0.311021		0.088773	-0.25193
	0.089259	0.304437		0.089605	-0.262182
	0.09009	0.297473		0.090436	-0.273077
	0.090922	0.291107		0.091268	-0.284335
	0.091754	0.285994		0.0921	-0.296014
	0.092585	0.28001		0.092931	-0.309048
	0.093417	0.27339		0.093763	-0.323772
	0.094249	0.267014		0.094595	-0.33713
	0.09508	0.260357		0.095426	-0.350884
	0.095912	0.253845		0.096258	-0.36544
	0.096744	0.247954		0.09709	-0.378739
	0.097575	0.241662		0.097921	-0.391032
	0.098407	0.233908		0.098753	-0.403868
	0.099239	0.227003		0.099585	-0.418677
	0.10007	0.221562		0.100416	-0.43434
	0.100902	0.215935		0.101248	-0.45032
	0.101734	0.20963		0.10208	-0.46559
	0.102566	0.203184		0.102912	-0.480166
	0.103397	0.197826		0.103743	-0.492633
	0.104229	0.193232		0.104575	-0.503019
	0.105061	0.188348		0.105407	-0.513782
	0.105892	0.183705		0.106238	-0.525442
	0.106724	0.179458		0.10707	-0.53723
	0.107556	0.174624		0.107902	-0.548647
	0.108387	0.170696		0.108733	-0.559755
	0.109219	0.16731		0.109565	-0.573691
	0.110051	0.164511		0.110397	-0.585643
	0.110882	0.160879		0.111228	-0.59507
	0.111714	0.158146		0.11206	-0.604519
	0.112546	0.155816		0.112892	-0.613601
	0.113377	0.153981		0.113723	-0.62182
	0.114209	0.151489		0.114555	-0.630716
	0.115041	0.149316		0.115387	-0.638915
	0.115872	0.147501		0.116218	-0.646218
	0.116704	0.14559		0.11705	-0.65303
	0.117536	0.143393		0.117882	-0.659156
	0.118367	0.140937		0.118713	-0.666149
	0.119199	0.137907		0.119545	-0.673832
	0.120031	0.135713		0.120377	-0.681167
	0.120862	0.13479		0.121208	-0.68881
	0.121694	0.133143		0.12204	-0.69593
	0.122526	0.131386		0.122872	-0.702957
	0.123357	0.131089		0.123703	-0.710134
	0.124189	0.130945		0.124535	-0.716944
	0.125021	0.130262		0.125367	-0.723829
	0.125852	0.130455		0.126198	-0.729259
	0.126684	0.130272		0.12703	-0.735035
	0.127516	0.129145		0.127862	-0.742757
	0.128348	0.12873		0.128693	-0.750865
	0.129179	0.129366		0.129525	-0.758686
	0.130011	0.130749		0.130357	-0.766258
	0.130843	0.132125		0.131188	-0.773423
	0.131674	0.133692		0.13202	-0.780724
	0.132506	0.135697		0.132852	-0.787772
	0.133338	0.137546		0.133684	-0.793544
	0.134169	0.139507		0.134515	-0.798441
	0.135001	0.141435		0.135347	-0.803118
	0.135833	0.143082		0.136179	-0.808668
	0.136664	0.145591		0.13701	-0.814135
	0.137496	0.147686		0.137842	-0.819013
	0.138328	0.148714		0.138674	-0.823496
	0.139159	0.150661		0.139505	-0.827282
	0.139991	0.154168		0.140337	-0.83106
	0.140823	0.157956		0.141169	-0.834705
	0.141654	0.161713		0.142	-0.837899
	0.142486	0.164664		0.142832	-0.841066
	0.143318	0.167634		0.143664	-0.844269
	0.144149	0.171211		0.144495	-0.84678
	0.144981	0.173977		0.145327	-0.8493
	0.145813	0.177059		0.146159	-0.852469
	0.146644	0.181297		0.14699	-0.855008
	0.147476	0.18515		0.147822	-0.857213
	0.148308	0.188924		0.148654	-0.858866
	0.149139	0.192949		0.149485	-0.860624
	0.149971	0.196325		0.150317	-0.861898
	0.150803	0.199063		0.151149	-0.862753
	0.151634	0.200647		0.15198	-0.862309
	0.152466	0.203346		0.152812	-0.861864
	0.153298	0.205385		0.153644	-0.861873
	0.15413	0.207012		0.154475	-0.861268
	0.154961	0.20945		0.155307	-0.860503
	0.155793	0.211378		0.156139	-0.858501
	0.156625	0.21369		0.15697	-0.856735
	0.157456	0.216107		0.157802	-0.854788
	0.158288	0.218008		0.158634	-0.852041
	0.15912	0.219667		0.159465	-0.849499
	0.159951	0.221542		0.160297	-0.845275
	0.160783	0.222717		0.161129	-0.840055
	0.161615	0.223872		0.16196	-0.834875
	0.162446	0.225912		0.162792	-0.828585
	0.163278	0.229427		0.163624	-0.821904
	0.16411	0.232202		0.164456	-0.815082
	0.164941	0.235053		0.165287	-0.808207
	0.165773	0.238439		0.166119	-0.800899
	0.166605	0.239064		0.166951	-0.79232
	0.167436	0.239483		0.167782	-0.785816
	0.168268	0.240974		0.168614	-0.777826
	0.1691	0.242142		0.169446	-0.766674
	0.169931	0.243989		0.170277	-0.755248
	0.170763	0.245258		0.171109	-0.744892
	0.171595	0.245612		0.171941	-0.732848
	0.172426	0.246171		0.172772	-0.720797
	0.173258	0.247137		0.173604	-0.70894
	0.17409	0.248367		0.174436	-0.69735
	0.174921	0.248305		0.175267	-0.68766
	0.175753	0.248002		0.176099	-0.677779
	0.176585	0.248076		0.176931	-0.667036
	0.177416	0.248538		0.177762	-0.655642
	0.178248	0.247535		0.178594	-0.643151
	0.17908	0.247704		0.179426	-0.629415
	0.179911	0.248878		0.180257	-0.615526
	0.180743	0.250505		0.181089	-0.602716
	0.181575	0.25119		0.181921	-0.589891
	0.182407	0.250397		0.182752	-0.576239
	0.183238	0.248606		0.183584	-0.562618
	0.18407	0.247553		0.184416	-0.549057
	0.184902	0.246696		0.185247	-0.535415
	0.185733	0.244499		0.186079	-0.521929
	0.186565	0.24262		0.186911	-0.508515
	0.187397	0.241063		0.187742	-0.49564
	0.188228	0.238447		0.188574	-0.4837
	0.18906	0.236047		0.189406	-0.471544
	0.189892	0.233675		0.190237	-0.459191
	0.190723	0.232153		0.191069	-0.446972
	0.191555	0.230457		0.191901	-0.434163
	0.192387	0.227658		0.192732	-0.421313
	0.193218	0.227193		0.193564	-0.41008
	0.19405	0.226725		0.194396	-0.399569
	0.194882	0.224553		0.195227	-0.387951
	0.195713	0.223108		0.196059	-0.377217
	0.196545	0.220673		0.196891	-0.366631
	0.197377	0.217932		0.197722	-0.355893
	0.198208	0.216027		0.198554	-0.346732
	0.19904	0.213887		0.199386	-0.338125
	0.199872	0.211929		0.200218	-0.330282
	0.200703	0.210532		0.201049	-0.323008
	0.201535	0.207156		0.201881	-0.315421
	0.202367	0.20573		0.202713	-0.308822
	0.203198	0.205007		0.203544	-0.30296
	0.20403	0.201687		0.204376	-0.296927
	0.204862	0.197423		0.205208	-0.291214
	0.205693	0.193572		0.206039	-0.286288
	0.206525	0.18935		0.206871	-0.28116
	0.207357	0.183511		0.207703	-0.275795
	0.208189	0.181319		0.208534	-0.270903
	0.20902	0.179371		0.209366	-0.266814
	0.209852	0.1754		0.210198	-0.263905
	0.210684	0.172823		0.211029	-0.262487
	0.211515	0.16872		0.211861	-0.261276
	0.212347	0.164289		0.212693	-0.259032
	0.213179	0.160479		0.213524	-0.2577
	0.21401	0.157399		0.214356	-0.257336
	0.214842	0.153739		0.215188	-0.256827
	0.215674	0.148909		0.216019	-0.256257
	0.216505	0.145104		0.216851	-0.254962
	0.217337	0.141457		0.217683	-0.254465
	0.218169	0.138691		0.218514	-0.255125
	0.219	0.134251		0.219346	-0.255869
	0.219832	0.130517		0.220178	-0.25677
	0.220664	0.127188		0.221009	-0.259149
	0.221495	0.123428		0.221841	-0.26161
	0.222327	0.118525		0.222673	-0.263252
	0.223159	0.115013		0.223504	-0.264918
	0.22399	0.113547		0.224336	-0.266972
	0.224822	0.112766		0.225168	-0.269086
	0.225654	0.110554		0.225999	-0.271468
	0.226485	0.106287		0.226831	-0.274491
	0.227317	0.10241		0.227663	-0.277791
	0.228149	0.09929		0.228494	-0.281199
	0.22898	0.095116		0.229326	-0.283806
	0.229812	0.091607		0.230158	-0.285504
	0.230644	0.08873		0.23099	-0.287294
	0.231476	0.085546		0.231821	-0.289214
	0.232307	0.0808		0.232653	-0.29117
	0.233139	0.07742		0.233485	-0.293564
	0.233971	0.075083		0.234316	-0.296935
	0.234802	0.071322		0.235148	-0.30062
	0.235634	0.067612		0.23598	-0.303232
	0.236466	0.06422		0.236811	-0.306367
	0.237297	0.060285		0.237643	-0.309231
	0.238129	0.05641		0.238475	-0.311938
	0.238961	0.05339		0.239306	-0.31624
	0.239792	0.048906		0.240138	-0.319456
	0.240624	0.045235		0.24097	-0.322242
	0.241456	0.041949		0.241801	-0.325883
	0.242287	0.0388		0.242633	-0.328501
	0.243119	0.036773		0.243465	-0.331487
	0.243951	0.034184		0.244296	-0.334895
	0.244782	0.030535		0.245128	-0.338268
	0.245614	0.027749		0.24596	-0.341838
	0.246446	0.024088		0.246791	-0.345717
	0.247277	0.021446		0.247623	-0.349263
	0.248109	0.018626		0.248455	-0.353577
	0.248941	0.01633		0.249286	-0.358848
	0.249772	0.013295		0.250118	-0.364397
	0.250604	0.011181		0.25095	-0.369876
	0.251436	0.010203		0.251781	-0.374083
	0.252267	0.009121		0.252613	-0.379024
	0.253099	0.007415		0.253445	-0.384245
	0.253931	0.006053		0.254276	-0.388662
	0.254762	0.00445		0.255108	-0.393131
	0.255594	0.002943		0.25594	-0.397698
	0.256426	0.000794		0.256771	-0.402221
	0.257257	-0.001673		0.257603	-0.406395
	0.258089	-0.003212		0.258435	-0.411443
	0.258921	-0.004783		0.259266	-0.416507
	0.259753	-0.007573		0.260098	-0.420626
	0.260584	-0.009702		0.26093	-0.424308
	0.261416	-0.011157		0.261761	-0.428959
	0.262248	-0.013319		0.262593	-0.433806
	0.263079	-0.015948		0.263425	-0.438263
	0.263911	-0.018826		0.264257	-0.443329
	0.264743	-0.022047		0.265088	-0.44807
	0.265574	-0.027336		0.26592	-0.453263
	0.266406	-0.033242		0.266752	-0.458499
	0.267238	-0.03781		0.267583	-0.463009
	0.268069	-0.039587		0.268415	-0.467332
	0.268901	-0.040908		0.269247	-0.471928
	0.269733	-0.042525		0.270078	-0.475705
	0.270564	-0.044517		0.27091	-0.479601
	0.271396	-0.046223		0.271742	-0.484279
	0.272228	-0.048238		0.272573	-0.48907
	0.273059	-0.05011		0.273405	-0.494113
	0.273891	-0.051447		0.274237	-0.498575
	0.274723	-0.053641		0.275068	-0.50292
	0.275554	-0.055868		0.2759	-0.507258
	0.276386	-0.056981		0.276732	-0.512072
	0.277218	-0.059055		0.277563	-0.517309
	0.278049	-0.060159		0.278395	-0.522683
	0.278881	-0.061082		0.279227	-0.527962
	0.279713	-0.061704		0.280058	-0.5328
	0.280544	-0.062575		0.28089	-0.537125
	0.281376	-0.063283		0.281722	-0.540874
	0.282208	-0.063865		0.282553	-0.544288
	0.283039	-0.066234		0.283385	-0.547721
	0.283871	-0.06811		0.284217	-0.551292
	0.284703	-0.069277		0.285048	-0.555573
	0.285535	-0.071899		0.28588	-0.560036
	0.286366	-0.073504		0.286712	-0.564188
	0.287198	-0.074724		0.287543	-0.569076
	0.28803	-0.075578		0.288375	-0.573777
	0.288861	-0.0778		0.289207	-0.578853
	0.289693	-0.078863		0.290038	-0.582882
	0.290525	-0.079843		0.29087	-0.587795
	0.291356	-0.08115		0.291702	-0.591382
	0.292188	-0.083062		0.292533	-0.594762
	0.29302	-0.085332		0.293365	-0.598299
	0.293851	-0.087898		0.294197	-0.601969
	0.294683	-0.089992		0.295029	-0.605408
	0.295515	-0.091891		0.29586	-0.609779
	0.296346	-0.093715		0.296692	-0.61423
	0.297178	-0.095645		0.297524	-0.617947
	0.29801	-0.097307		0.298355	-0.621167
	0.298841	-0.098		0.299187	-0.624783
	0.299673	-0.099503		0.300019	-0.62752
	0.300505	-0.10159		0.30085	-0.630385
	0.301336	-0.103315		0.301682	-0.633795
	0.302168	-0.104685		0.302514	-0.637818
	0.303	-0.106436		0.303345	-0.64093
	0.303831	-0.10766		0.304177	-0.643933
	0.304663	-0.108822		0.305009	-0.646808
	0.305495	-0.110322		0.30584	-0.649287
	0.306326	-0.111082		0.306672	-0.652979
	0.307158	-0.112051		0.307504	-0.655904
	0.30799	-0.112643		0.308335	-0.659006
	0.308821	-0.113427		0.309167	-0.662263
	0.309653	-0.113939		0.309999	-0.665376
	0.310485	-0.114885		0.31083	-0.667461
	0.311317	-0.116029		0.311662	-0.669915
	0.312148	-0.116677		0.312494	-0.673474
	0.31298	-0.116626		0.313325	-0.675932
	0.313812	-0.118412		0.314157	-0.680028
	0.314643	-0.11979		0.314989	-0.682625
	0.315475	-0.12103		0.31582	-0.685101
	0.316307	-0.122695		0.316652	-0.688206
	0.317138	-0.12456		0.317484	-0.691253
	0.31797	-0.126162		0.318315	-0.693984
	0.318802	-0.127774		0.319147	-0.695816
	0.319633	-0.129699		0.319979	-0.69746
	0.320465	-0.131512		0.32081	-0.699399
	0.321297	-0.133435		0.321642	-0.701349
	0.322128	-0.135376		0.322474	-0.703567
	0.32296	-0.136348		0.323305	-0.706688
	0.323792	-0.137799		0.324137	-0.708945
	0.324623	-0.139254		0.324969	-0.711129
	0.325455	-0.140757		0.325801	-0.714201
	0.326287	-0.142621		0.326632	-0.716778
	0.327118	-0.143206		0.327464	-0.719602
	0.32795	-0.144452		0.328296	-0.72144
	0.328782	-0.145461		0.329127	-0.723315
	0.329613	-0.146683		0.329959	-0.726009
	0.330445	-0.147232		0.330791	-0.728521
	0.331277	-0.148702		0.331622	-0.730612
	0.332108	-0.15057		0.332454	-0.731919
	0.33294	-0.152269		0.333286	-0.734326
	0.333772	-0.153668		0.334117	-0.737058
	0.334603	-0.155757		0.334949	-0.739597
	0.335435	-0.157773		0.335781	-0.7408
	0.336267	-0.159733		0.336612	-0.742028
	0.337099	-0.162047		0.337444	-0.74426
	0.33793	-0.163245		0.338276	-0.745139
	0.338762	-0.164866		0.339107	-0.747562
	0.339594	-0.166437		0.339939	-0.749052
	0.340425	-0.168328		0.340771	-0.750982
	0.341257	-0.168932		0.341602	-0.753577
	0.342089	-0.169841		0.342434	-0.755772
	0.34292	-0.170392		0.343266	-0.757787
	0.343752	-0.171457		0.344097	-0.75841
	0.344584	-0.172703		0.344929	-0.760211
	0.345415	-0.173971		0.345761	-0.761604
	0.346247	-0.175666		0.346592	-0.763458
	0.347079	-0.176743		0.347424	-0.765454
	0.34791	-0.17977		0.348256	-0.766364
	0.348742	-0.181254		0.349087	-0.768269
	0.349574	-0.183065		0.349919	-0.769236
	0.350405	-0.184082		0.350751	-0.771659
	0.351237	-0.18579		0.351582	-0.773209
	0.352069	-0.188126		0.352414	-0.774851
	0.3529	-0.190256		0.353246	-0.777092
	0.353732	-0.192576		0.354077	-0.778233
	0.354564	-0.19514		0.354909	-0.78004
	0.355395	-0.197014		0.355741	-0.780446
	0.356227	-0.199582		0.356572	-0.782413
	0.357059	-0.201725		0.357404	-0.785028
	0.35789	-0.202888		0.358236	-0.786137
	0.358722	-0.20372		0.359068	-0.78792
	0.359554	-0.204916		0.359899	-0.789331
	0.360385	-0.206828		0.360731	-0.79095
	0.361217	-0.20854		0.361563	-0.792694
	0.362049	-0.209757		0.362394	-0.794146
	0.362881	-0.210792		0.363226	-0.796322
	0.363712	-0.211904		0.364058	-0.799038
	0.364544	-0.213995		0.364889	-0.800448
	0.365376	-0.215838		0.365721	-0.802877
	0.366207	-0.217345		0.366553	-0.804671
	0.367039	-0.218794		0.367384	-0.805896
	0.367871	-0.220361		0.368216	-0.80744
	0.368702	-0.222101		0.369048	-0.808515
	0.369534	-0.223715		0.369879	-0.810078
	0.370366	-0.225169		0.370711	-0.81123
	0.371197	-0.227296		0.371543	-0.811999
	0.372029	-0.228573		0.372374	-0.812997
	0.372861	-0.230245		0.373206	-0.814279
	0.373692	-0.232121		0.374038	-0.815581
	0.374524	-0.234109		0.374869	-0.817139
	0.375356	-0.235353		0.375701	-0.817987
	0.376187	-0.237049		0.376533	-0.819001
	0.377019	-0.238342		0.377364	-0.821597
	0.377851	-0.23958		0.378196	-0.822945
	0.378682	-0.240415		0.379028	-0.824026
	0.379514	-0.241372		0.379859	-0.82549
	0.380346	-0.242429		0.380691	-0.826363
	0.381177	-0.243776		0.381523	-0.827994
	0.382009	-0.245495		0.382354	-0.829418
	0.382841	-0.248219		0.383186	-0.831228
	0.383672	-0.250387		0.384018	-0.832749
	0.384504	-0.2532		0.384849	-0.834217
	0.385336	-0.254809		0.385681	-0.836133
	0.386167	-0.256111		0.386513	-0.837681
	0.386999	-0.258358		0.387344	-0.839507
	0.387831	-0.260087		0.388176	-0.841306
	0.388663	-0.261298		0.389008	-0.84272
	0.389494	-0.262123		0.38984	-0.844495
	0.390326	-0.263912		0.390671	-0.845065
	0.391158	-0.265917		0.391503	-0.846352
	0.391989	-0.267447		0.392335	-0.847307
	0.392821	-0.269234		0.393166	-0.848049
	0.393653	-0.269879		0.393998	-0.849607
	0.394484	-0.271513		0.39483	-0.850596
	0.395316	-0.2729		0.395661	-0.851752
	0.396148	-0.274634		0.396493	-0.853879
	0.396979	-0.275616		0.397325	-0.85551
	0.397811	-0.27499		0.398156	-0.856576
	0.398643	-0.274878		0.398988	-0.857616
	0.399474	-0.276226		0.39982	-0.859506
	0.400306	-0.277891		0.400651	-0.861361
	0.401138	-0.279301		0.401483	-0.862768
	0.401969	-0.280587		0.402315	-0.864227
	0.402801	-0.281573		0.403146	-0.865952
	0.403633	-0.283292		0.403978	-0.866451
	0.404464	-0.285114		0.40481	-0.86735
	0.405296	-0.286553		0.405641	-0.867153
	0.406128	-0.288161		0.406473	-0.867872
	0.406959	-0.290509		0.407305	-0.869462
	0.407791	-0.292263		0.408136	-0.871021
	0.408623	-0.293555		0.408968	-0.872243
	0.409454	-0.294792		0.4098	-0.87304
	0.410286	-0.296558		0.410631	-0.875176
	0.411118	-0.298276		0.411463	-0.877016
	0.411949	-0.299796		0.412295	-0.87852
	0.412781	-0.301273		0.413126	-0.880809
	0.413613	-0.303506		0.413958	-0.88202
	0.414445	-0.305171		0.41479	-0.884458
	0.415276	-0.306111		0.415621	-0.886447
	0.416108	-0.307091		0.416453	-0.887927
	0.41694	-0.309027		0.417285	-0.889215
	0.417771	-0.3103		0.418116	-0.890045
	0.418603	-0.311401		0.418948	-0.890312
	0.419435	-0.313095		0.41978	-0.891247
	0.420266	-0.314487		0.420612	-0.892797
	0.421098	-0.315985		0.421443	-0.894051
	0.42193	-0.317618		0.422275	-0.895788
	0.422761	-0.319331		0.423107	-0.896616
	0.423593	-0.3208		0.423938	-0.897333
	0.424425	-0.322167		0.42477	-0.897
	0.425256	-0.32329		0.425602	-0.897815
	0.426088	-0.323977		0.426433	-0.899309
	0.42692	-0.325005		0.427265	-0.899909
	0.427751	-0.325823		0.428097	-0.901652
	0.428583	-0.326159		0.428928	-0.902605
	0.429415	-0.326738		0.42976	-0.9031
	0.430246	-0.327657		0.430592	-0.904404
	0.431078	-0.32821		0.431423	-0.905165
	0.43191	-0.32908		0.432255	-0.906397
	0.432741	-0.33067		0.433087	-0.906585
	0.433573	-0.332552		0.433918	-0.90791
	0.434405	-0.334149		0.43475	-0.909213
	0.435236	-0.335949		0.435582	-0.910588
	0.436068	-0.337029		0.436413	-0.91286
	0.4369	-0.338302		0.437245	-0.913924
	0.437731	-0.339772		0.438077	-0.915055
	0.438563	-0.341551		0.438908	-0.915618
	0.439395	-0.344064		0.43974	-0.916426
	0.440227	-0.346501		0.440572	-0.917333
	0.441058	-0.348004		0.441403	-0.917824
	0.44189	-0.349331		0.442235	-0.919271
	0.442722	-0.350542		0.443067	-0.919825
	0.443553	-0.351034		0.443898	-0.920779
	0.444385	-0.351745		0.44473	-0.92128
	0.445217	-0.353052		0.445562	-0.92268
	0.446048	-0.354315		0.446393	-0.923735
	0.44688	-0.355949		0.447225	-0.925148
	0.447712	-0.356026		0.448057	-0.926479
	0.448543	-0.355671		0.448888	-0.926826
	0.449375	-0.355662		0.44972	-0.927161
	0.450207	-0.356158		0.450552	-0.927919
	0.451038	-0.35764		0.451383	-0.928932
	0.45187	-0.358243		0.452215	-0.929358
	0.452702	-0.359382		0.453047	-0.930498
	0.453533	-0.360588		0.453879	-0.931831
	0.454365	-0.361105		0.45471	-0.932205
	0.455197	-0.36134		0.455542	-0.932727
	0.456028	-0.362177		0.456374	-0.932283
	0.45686	-0.363421		0.457205	-0.932526
	0.457692	-0.36433		0.458037	-0.93367
	0.458523	-0.364968		0.458869	-0.935005
	0.459355	-0.365849		0.4597	-0.936698
	0.460187	-0.366776		0.460532	-0.937948
	0.461018	-0.367319		0.461364	-0.939165
	0.46185	-0.367927		0.462195	-0.939672
	0.462682	-0.368826		0.463027	-0.941324
	0.463513	-0.369817		0.463859	-0.941834
	0.464345	-0.370004		0.46469	-0.942854
	0.465177	-0.369821		0.465522	-0.94426
	0.466009	-0.370406		0.466354	-0.945225
	0.46684	-0.371179		0.467185	-0.946045
	0.467672	-0.372179		0.468017	-0.946359
	0.468504	-0.373304		0.468849	-0.94782
	0.469335	-0.375179		0.46968	-0.948133
	0.470167	-0.377357		0.470512	-0.948932
	0.470999	-0.378406		0.471344	-0.950184
	0.47183	-0.378671		0.472175	-0.95127
	0.472662	-0.379406		0.473007	-0.952011
	0.473494	-0.380623		0.473839	-0.952986
	0.474325	-0.38094		0.47467	-0.954227
	0.475157	-0.381267		0.475502	-0.954307
	0.475989	-0.382293		0.476334	-0.955
	0.47682	-0.383081		0.477165	-0.954856
	0.477652	-0.383707		0.477997	-0.953972
	0.478484	-0.384495		0.478829	-0.954452
	0.479315	-0.384926		0.47966	-0.954765
	0.480147	-0.385397		0.480492	-0.95592
	0.480979	-0.385991		0.481324	-0.956369
	0.48181	-0.386424		0.482155	-0.957423
	0.482642	-0.387117		0.482987	-0.957701
	0.483474	-0.388198		0.483819	-0.958109
	0.484305	-0.389612		0.48465	-0.959081
	0.485137	-0.391695		0.485482	-0.959384
	0.485969	-0.393489		0.486314	-0.960233
	0.4868	-0.394223		0.487146	-0.960888
	0.487632	-0.394786		0.487977	-0.96153
	0.488464	-0.395859		0.488809	-0.961909
	0.489295	-0.397498		0.489641	-0.962064
	0.490127	-0.399418		0.490472	-0.963379
	0.490959	-0.401137		0.491304	-0.964581
	0.491791	-0.402098		0.492136	-0.965281
	0.492622	-0.402642		0.492967	-0.966181
	0.493454	-0.403417		0.493799	-0.966536
	0.494286	-0.40416		0.494631	-0.966453
	0.495117	-0.404503		0.495462	-0.966624
	0.495949	-0.405334		0.496294	-0.96717
	0.496781	-0.406216		0.497126	-0.967652
	0.497612	-0.407154		0.497957	-0.969072
	0.498444	-0.40793		0.498789	-0.970249
	0.499276	-0.40909		0.499621	-0.970157
	0.500107	-0.410536		0.500452	-0.969789
	0.500939	-0.412349		0.501284	-0.97029
	0.501771	-0.414507		0.502116	-0.970922
	0.502602	-0.415816		0.502947	-0.971038
	0.503434	-0.417007		0.503779	-0.971308
	0.504266	-0.418439		0.504611	-0.971441
	0.505097	-0.419367		0.505442	-0.97229
	0.505929	-0.420601		0.506274	-0.973531
	0.506761	-0.42152		0.507106	-0.974464
	0.507592	-0.422292		0.507937	-0.975962
	0.508424	-0.423454		0.508769	-0.976687
	0.509256	-0.424397		0.509601	-0.977598
	0.510087	-0.425296		0.510432	-0.978369
	0.510919	-0.425831		0.511264	-0.979286
	0.511751	-0.425983		0.512096	-0.979854
	0.512582	-0.42676		0.512927	-0.98044
	0.513414	-0.428265		0.513759	-0.981116
	0.514246	-0.429563		0.514591	-0.982047
	0.515077	-0.430257		0.515422	-0.982781
	0.515909	-0.430749		0.516254	-0.984513
	0.516741	-0.431313		0.517086	-0.986079
	0.517573	-0.431983		0.517918	-0.988102
	0.518404	-0.432471		0.518749	-0.989451
	0.519236	-0.433226		0.519581	-0.991155
	0.520068	-0.433831		0.520413	-0.992853
	0.520899	-0.434836		0.521244	-0.994207
	0.521731	-0.435897		0.522076	-0.995367
	0.522563	-0.436445		0.522908	-0.997071
	0.523394	-0.437306		0.523739	-0.998002
	0.524226	-0.438222		0.524571	-0.999685
	0.525058	-0.438961		0.525403	-1.00074
	0.525889	-0.439177		0.526234	-1.00136
	0.526721	-0.439196		0.527066	-1.00212
	0.527553	-0.439261		0.527898	-1.00354
	0.528384	-0.440424		0.528729	-1.00465
	0.529216	-0.441308		0.529561	-1.00569
	0.530048	-0.441907		0.530393	-1.00697
	0.530879	-0.442483		0.531224	-1.00844
	0.531711	-0.443428		0.532056	-1.00958
	0.532543	-0.44415		0.532888	-1.00973
	0.533374	-0.445192		0.533719	-1.01088
	0.534206	-0.446001		0.534551	-1.01213
	0.535038	-0.445804		0.535383	-1.01351
	0.535869	-0.445861		0.536214	-1.01482
	0.536701	-0.446429		0.537046	-1.01554
	0.537533	-0.446974		0.537878	-1.01635
	0.538364	-0.446863		0.538709	-1.01813
	0.539196	-0.447245		0.539541	-1.01866
	0.540028	-0.447678		0.540373	-1.02028
	0.540859	-0.448355		0.541204	-1.02181
	0.541691	-0.448517		0.542036	-1.02334
	0.542523	-0.448407		0.542868	-1.02438
	0.543355	-0.448186		0.543699	-1.02462
	0.544186	-0.448469		0.544531	-1.0256
	0.545018	-0.448987		0.545363	-1.02666
	0.54585	-0.449727		0.546194	-1.02802
	0.546681	-0.450664		0.547026	-1.02898
	0.547513	-0.451702		0.547858	-1.02977
	0.548345	-0.453028		0.548689	-1.02999
	0.549176	-0.453635		0.549521	-1.03041
	0.550008	-0.453927		0.550353	-1.03144
	0.55084	-0.454922		0.551185	-1.03207
	0.551671	-0.455753		0.552016	-1.03276
	0.552503	-0.456569		0.552848	-1.03368
	0.553335	-0.457094		0.55368	-1.034
	0.554166	-0.457714		0.554511	-1.03456
	0.554998	-0.458178		0.555343	-1.03587
	0.55583	-0.459196		0.556175	-1.03669
	0.556661	-0.460019		0.557006	-1.03784
	0.557493	-0.461111		0.557838	-1.03879
	0.558325	-0.462561		0.55867	-1.03912
	0.559156	-0.463471		0.559501	-1.03896
	0.559988	-0.463949		0.560333	-1.0391
	0.56082	-0.464239		0.561165	-1.03954
	0.561651	-0.46428		0.561996	-1.03986
	0.562483	-0.46421		0.562828	-1.04023
	0.563315	-0.464808		0.56366	-1.04055
	0.564146	-0.465785		0.564491	-1.04072
	0.564978	-0.466986		0.565323	-1.04092
	0.56581	-0.468302		0.566155	-1.04076
	0.566641	-0.469474		0.566986	-1.04038
	0.567473	-0.470685		0.567818	-1.0405
	0.568305	-0.471412		0.56865	-1.04141
	0.569137	-0.472783		0.569481	-1.04215
	0.569968	-0.473343		0.570313	-1.04253
	0.5708	-0.474178		0.571145	-1.04346
	0.571632	-0.475082		0.571976	-1.04446
	0.572463	-0.47551		0.572808	-1.0452
	0.573295	-0.475992		0.57364	-1.04567
	0.574127	-0.47611		0.574471	-1.04688
	0.574958	-0.477216		0.575303	-1.04792
	0.57579	-0.478137		0.576135	-1.04747
	0.576622	-0.479077		0.576966	-1.04736
	0.577453	-0.480582		0.577798	-1.04785
	0.578285	-0.481551		0.57863	-1.04833
	0.579117	-0.482143		0.579462	-1.04894
	0.579948	-0.484078		0.580293	-1.04916
	0.58078	-0.485712		0.581125	-1.04965
	0.581612	-0.486384		0.581957	-1.04971
	0.582443	-0.486178		0.582788	-1.05044
	0.583275	-0.48645		0.58362	-1.05181
	0.584107	-0.487229		0.584452	-1.05228
	0.584938	-0.487509		0.585283	-1.0532
	0.58577	-0.487893		0.586115	-1.0542
	0.586602	-0.488693		0.586947	-1.05486
	0.587433	-0.489084		0.587778	-1.05505
	0.588265	-0.488869		0.58861	-1.05488
	0.589097	-0.48872		0.589442	-1.05515
	0.589928	-0.488252		0.590273	-1.05573
	0.59076	-0.488421		0.591105	-1.05617
	0.591592	-0.489342		0.591937	-1.05613
	0.592423	-0.489196		0.592768	-1.05684
	0.593255	-0.489498		0.5936	-1.05667
	0.594087	-0.489723		0.594432	-1.05679
	0.594918	-0.490607		0.595263	-1.05776
	0.59575	-0.491099		0.596095	-1.05829
	0.596582	-0.491828		0.596927	-1.05777
	0.597414	-0.49189		0.597758	-1.05809
	0.598245	-0.492523		0.59859	-1.05838
	0.599077	-0.493194		0.599422	-1.05803
	0.599909	-0.49385		0.600253	-1.05817
	0.60074	-0.49489		0.601085	-1.05887
	0.601572	-0.495761		0.601917	-1.0598
	0.602404	-0.496896		0.602748	-1.06012
	0.603235	-0.498101		0.60358	-1.06062
	0.604067	-0.49919		0.604412	-1.06133
	0.604899	-0.499322		0.605243	-1.06194
	0.60573	-0.499113		0.606075	-1.06227
	0.606562	-0.499077		0.606907	-1.06263
	0.607394	-0.498892		0.607738	-1.06369
	0.608225	-0.498372		0.60857	-1.06458
	0.609057	-0.498609		0.609402	-1.06513
	0.609889	-0.499494		0.610233	-1.06558
	0.61072	-0.499288		0.611065	-1.06587
	0.611552	-0.499074		0.611897	-1.06626
	0.612384	-0.498873		0.612728	-1.0664
	0.613215	-0.499118		0.61356	-1.06642
	0.614047	-0.499871		0.614392	-1.06654
	0.614879	-0.500232		0.615224	-1.06662
	0.61571	-0.500662		0.616055	-1.06684
	0.616542	-0.500732		0.616887	-1.06721
	0.617374	-0.50043		0.617719	-1.06789
	0.618205	-0.500433		0.61855	-1.0686
	0.619037	-0.499922		0.619382	-1.06907
	0.619869	-0.499506		0.620214	-1.06998
	0.6207	-0.501295		0.621045	-1.0705
	0.621532	-0.502072		0.621877	-1.07088
	0.622364	-0.502657		0.622709	-1.07147
	0.623196	-0.502988		0.62354	-1.07174
	0.624027	-0.504012		0.624372	-1.07186
	0.624859	-0.504665		0.625204	-1.07198
	0.625691	-0.505557		0.626035	-1.0727
	0.626522	-0.50671		0.626867	-1.07333
	0.627354	-0.507981		0.627699	-1.07344
	0.628186	-0.508129		0.62853	-1.07379
	0.629017	-0.508345		0.629362	-1.07453
	0.629849	-0.509153		0.630194	-1.0761
	0.630681	-0.50989		0.631025	-1.07699
	0.631512	-0.511225		0.631857	-1.07746
	0.632344	-0.512563		0.632689	-1.07885
	0.633176	-0.513033		0.63352	-1.08004
	0.634007	-0.513083		0.634352	-1.08032
	0.634839	-0.513296		0.635184	-1.08108
	0.635671	-0.513284		0.636015	-1.08227
	0.636502	-0.513929		0.636847	-1.08293
	0.637334	-0.51485		0.637679	-1.0836
	0.638166	-0.5154		0.63851	-1.08423
	0.638997	-0.516204		0.639342	-1.08439
	0.639829	-0.516499		0.640174	-1.08479
	0.640661	-0.516754		0.641005	-1.08587
	0.641492	-0.517439		0.641837	-1.08699
	0.642324	-0.516908		0.642669	-1.08728
	0.643156	-0.516726		0.643501	-1.08744
	0.643987	-0.516887		0.644332	-1.08794
	0.644819	-0.517502		0.645164	-1.08799
	0.645651	-0.517854		0.645995	-1.088
	0.646482	-0.519072		0.646827	-1.08776
	0.647314	-0.520413		0.647659	-1.0881
	0.648146	-0.520944		0.648491	-1.0886
	0.648978	-0.52135		0.649322	-1.08867
	0.649809	-0.52201		0.650154	-1.08902
	0.650641	-0.522719		0.650986	-1.08956
	0.651473	-0.523039		0.651817	-1.08985
	0.652304	-0.523669		0.652649	-1.08967
	0.653136	-0.524563		0.653481	-1.08975
	0.653968	-0.525088		0.654312	-1.0901
	0.654799	-0.525219		0.655144	-1.09069
	0.655631	-0.526046		0.655976	-1.09107
	0.656463	-0.52645		0.656807	-1.09125
	0.657294	-0.527877		0.657639	-1.09149
	0.658126	-0.527614		0.658471	-1.0915
	0.658958	-0.527989		0.659302	-1.09139
	0.659789	-0.529407		0.660134	-1.09194
	0.660621	-0.530781		0.660966	-1.09262
	0.661453	-0.532286		0.661797	-1.09207
	0.662284	-0.532603		0.662629	-1.09199
	0.663116	-0.532544		0.663461	-1.09266
	0.663948	-0.532385		0.664292	-1.09287
	0.664779	-0.533488		0.665124	-1.0932
	0.665611	-0.534296		0.665956	-1.09345
	0.666443	-0.5347		0.666787	-1.09315
	0.667274	-0.53518		0.667619	-1.09204
	0.668106	-0.535271		0.668451	-1.09105
	0.668938	-0.534576		0.669282	-1.09061
	0.669769	-0.535145		0.670114	-1.09056
	0.670601	-0.535259		0.670946	-1.08996
	0.671433	-0.535903		0.671777	-1.08865
	0.672264	-0.536271		0.672609	-1.08765
	0.673096	-0.53606		0.673441	-1.08782
	0.673928	-0.536854		0.674272	-1.08717
	0.67476	-0.537049		0.675104	-1.08666
	0.675591	-0.537496		0.675936	-1.08707
	0.676423	-0.538843		0.676768	-1.08738
	0.677255	-0.539336		0.677599	-1.0869
	0.678086	-0.539286		0.678431	-1.08634
	0.678918	-0.539545		0.679263	-1.08667
	0.67975	-0.539327		0.680094	-1.08663
	0.680581	-0.539432		0.680926	-1.08728
	0.681413	-0.538748		0.681758	-1.08786
	0.682245	-0.539245		0.682589	-1.08818
	0.683076	-0.539078		0.683421	-1.08883
	0.683908	-0.539873		0.684253	-1.08915
	0.68474	-0.540259		0.685084	-1.08927
	0.685571	-0.541475		0.685916	-1.08883
	0.686403	-0.541711		0.686748	-1.08928
	0.687235	-0.542666		0.687579	-1.08964
	0.688066	-0.543086		0.688411	-1.08964
	0.688898	-0.54357		0.689243	-1.08964
	0.68973	-0.543701		0.690074	-1.08923
	0.690561	-0.545049		0.690906	-1.08921
	0.691393	-0.545833		0.691738	-1.08948
	0.692225	-0.546191		0.692569	-1.08941
	0.693056	-0.546456		0.693401	-1.08939
	0.693888	-0.546964		0.694233	-1.09048
	0.69472	-0.547145		0.695064	-1.09119
	0.695552	-0.547687		0.695896	-1.09159
	0.696383	-0.548724		0.696728	-1.09167
	0.697215	-0.548791		0.697559	-1.09112
	0.698046	-0.550014		0.698391	-1.09101
	0.698878	-0.549309		0.699223	-1.09131
	0.69971	-0.550806		0.700054	-1.09197
	0.700541	-0.55251		0.700886	-1.09307
	0.701373	-0.552837		0.701718	-1.09295
	0.702205	-0.552742		0.702549	-1.09227
	0.703037	-0.552373		0.703381	-1.09302
	0.703868	-0.551797		0.704213	-1.09396
	0.7047	-0.551941		0.705044	-1.09426
	0.705532	-0.552535		0.705876	-1.09458
	0.706363	-0.552677		0.706708	-1.09467
	0.707195	-0.553092		0.707539	-1.09476
	0.708027	-0.553555		0.708371	-1.09508
	0.708858	-0.553826		0.709203	-1.0955
	0.70969	-0.554159		0.710035	-1.09575
	0.710522	-0.55519		0.710866	-1.09618
	0.711353	-0.55554		0.711698	-1.0972
	0.712185	-0.556756		0.71253	-1.09828
	0.713017	-0.557018		0.713361	-1.09938
	0.713848	-0.55791		0.714193	-1.10034
	0.71468	-0.55887		0.715025	-1.10086
	0.715512	-0.558298		0.715856	-1.10128
	0.716343	-0.559391		0.716688	-1.10144
	0.717175	-0.560187		0.71752	-1.10101
	0.718007	-0.560944		0.718351	-1.1002
	0.718838	-0.561952		0.719183	-1.09987
	0.71967	-0.562758		0.720015	-1.10018
	0.720502	-0.56302		0.720846	-1.09969
	0.721334	-0.563734		0.721678	-1.0999
	0.722165	-0.564714		0.72251	-1.0992
	0.722997	-0.566498		0.723341	-1.0983
	0.723828	-0.566857		0.724173	-1.09727
	0.72466	-0.568018		0.725005	-1.09634
	0.725492	-0.568558		0.725836	-1.09652
	0.726323	-0.569398		0.726668	-1.09668
	0.727155	-0.569291		0.7275	-1.0971
	0.727987	-0.569727		0.728331	-1.09675
	0.728819	-0.569665		0.729163	-1.09615
	0.72965	-0.570199		0.729995	-1.09649
	0.730482	-0.570354		0.730826	-1.09661
	0.731314	-0.571759		0.731658	-1.09626
	0.732145	-0.571974		0.73249	-1.09604
	0.732977	-0.571874		0.733321	-1.09601
	0.733809	-0.57219		0.734153	-1.09655
	0.73464	-0.572291		0.734985	-1.09711
	0.735472	-0.572882		0.735816	-1.09629
	0.736304	-0.5737		0.736648	-1.09618
	0.737135	-0.574099		0.73748	-1.09619
	0.737967	-0.574872		0.738311	-1.09652
	0.738799	-0.575267		0.739143	-1.09728
	0.73963	-0.575008		0.739975	-1.09753
	0.740462	-0.574959		0.740807	-1.09684
	0.741294	-0.575095		0.741638	-1.09587
	0.742125	-0.574724		0.74247	-1.09515
	0.742957	-0.57445		0.743302	-1.09471
	0.743789	-0.575093		0.744133	-1.09531
	0.74462	-0.576449		0.744965	-1.09602
	0.745452	-0.577213		0.745797	-1.0957
	0.746284	-0.578712		0.746628	-1.09554
	0.747115	-0.578977		0.74746	-1.09479
	0.747947	-0.578585		0.748292	-1.09496
	0.748779	-0.579201		0.749123	-1.09493
	0.74961	-0.579828		0.749955	-1.09491
	0.750442	-0.579457		0.750787	-1.09546
	0.751274	-0.579351		0.751618	-1.09638
	0.752105	-0.580379		0.75245	-1.09688
	0.752937	-0.580273		0.753282	-1.0961
	0.753769	-0.579867		0.754113	-1.09586
	0.754601	-0.580415		0.754945	-1.09594
	0.755432	-0.580743		0.755777	-1.09647
	0.756264	-0.580626		0.756608	-1.09662
	0.757096	-0.580988		0.75744	-1.09713
	0.757927	-0.58056		0.758272	-1.0979
	0.758759	-0.581155		0.759103	-1.09879
	0.759591	-0.581028		0.759935	-1.09908
	0.760422	-0.581085		0.760767	-1.09968
	0.761254	-0.581802		0.761598	-1.10036
	0.762086	-0.582516		0.76243	-1.101
	0.762917	-0.583601		0.763262	-1.10092
	0.763749	-0.58413		0.764093	-1.10148
	0.764581	-0.585347		0.764925	-1.10224
	0.765412	-0.585769		0.765757	-1.10263
	0.766244	-0.585948		0.766588	-1.10313
	0.767076	-0.586281		0.76742	-1.10309
	0.767907	-0.587466		0.768252	-1.10288
	0.768739	-0.587975		0.769083	-1.10372
	0.769571	-0.588448		0.769915	-1.10525
	0.770402	-0.589252		0.770747	-1.1062
	0.771234	-0.588894		0.771578	-1.10681
	0.772066	-0.589459		0.77241	-1.10797
	0.772897	-0.589743		0.773242	-1.10933
	0.773729	-0.590614		0.774074	-1.11059
	0.774561	-0.592184		0.774905	-1.11173
	0.775393	-0.592689		0.775737	-1.1116
	0.776224	-0.593533		0.776569	-1.11161
	0.777056	-0.593489		0.7774	-1.11185
	0.777887	-0.593281		0.778232	-1.11119
	0.778719	-0.593561		0.779064	-1.11097
	0.779551	-0.593943		0.779895	-1.11072
	0.780383	-0.59426		0.780727	-1.1107
	0.781214	-0.595059		0.781559	-1.1111
	0.782046	-0.595785		0.78239	-1.11137
	0.782878	-0.596106		0.783222	-1.11248
	0.783709	-0.596676		0.784054	-1.11322
	0.784541	-0.597953		0.784885	-1.11378
	0.785373	-0.598562		0.785717	-1.11384
	0.786204	-0.598471		0.786549	-1.11411
	0.787036	-0.598732		0.78738	-1.11429
	0.787868	-0.598649		0.788212	-1.11437
	0.788699	-0.599088		0.789044	-1.11501
	0.789531	-0.599897		0.789875	-1.11473
	0.790363	-0.600301		0.790707	-1.11496
	0.791194	-0.600271		0.791539	-1.11587
	0.792026	-0.600911		0.79237	-1.11652
	0.792858	-0.601323		0.793202	-1.11643
	0.793689	-0.601597		0.794034	-1.11638
	0.794521	-0.60252		0.794865	-1.11709
	0.795353	-0.603699		0.795697	-1.11743
	0.796184	-0.603978		0.796529	-1.11757
	0.797016	-0.604085		0.79736	-1.11681
	0.797848	-0.604569		0.798192	-1.11602
	0.798679	-0.605046		0.799024	-1.11523
	0.799511	-0.606393		0.799855	-1.11533
	0.800343	-0.606521		0.800687	-1.11515
	0.801175	-0.606275		0.801519	-1.1167
	0.802006	-0.606888		0.80235	-1.11744
	0.802838	-0.607418		0.803182	-1.11826
	0.803669	-0.607442		0.804014	-1.11895
	0.804501	-0.607092		0.804846	-1.11921
	0.805333	-0.607397		0.805677	-1.1193
	0.806165	-0.60674		0.806509	-1.11935
	0.806996	-0.606768		0.807341	-1.11997
	0.807828	-0.606414		0.808172	-1.12046
	0.80866	-0.603771		0.809004	-1.12118
	0.809491	-0.602441		0.809836	-1.12167
	0.810323	-0.602929		0.810667	-1.12107
	0.811155	-0.603049		0.811499	-1.12064
	0.811986	-0.603222		0.812331	-1.12011
	0.812818	-0.604008		0.813162	-1.11905
	0.81365	-0.604115		0.813994	-1.11778
	0.814481	-0.603456		0.814826	-1.11693
	0.815313	-0.602453		0.815657	-1.116
	0.816145	-0.601407		0.816489	-1.11526
	0.816976	-0.601446		0.817321	-1.11575
	0.817808	-0.601788		0.818152	-1.1157
	0.81864	-0.60227		0.818984	-1.11599
	0.819471	-0.602953		0.819816	-1.11684
	0.820303	-0.603169		0.820647	-1.11787
	0.821135	-0.603316		0.821479	-1.11762
	0.821966	-0.603727		0.822311	-1.11744
	0.822798	-0.604126		0.823142	-1.11763
	0.82363	-0.604466		0.823974	-1.11854
	0.824461	-0.605037		0.824806	-1.11877
	0.825293	-0.605025		0.825637	-1.11853
	0.826125	-0.604952		0.826469	-1.11862
	0.826957	-0.605489		0.827301	-1.11899
	0.827788	-0.605954		0.828132	-1.1191
	0.82862	-0.606409		0.828964	-1.11977
	0.829452	-0.606492		0.829796	-1.11974
	0.830283	-0.606989		0.830627	-1.12008
	0.831115	-0.607429		0.831459	-1.12048
	0.831946	-0.607571		0.832291	-1.12085
	0.832778	-0.608127		0.833122	-1.11993
	0.83361	-0.609101		0.833954	-1.11978
	0.834442	-0.610093		0.834786	-1.11989
	0.835273	-0.610639		0.835617	-1.12013
	0.836105	-0.610756		0.836449	-1.12042
	0.836937	-0.611038		0.837281	-1.11996
	0.837768	-0.611343		0.838113	-1.11991
	0.8386	-0.611687		0.838944	-1.12078
	0.839432	-0.612454		0.839776	-1.12149
	0.840263	-0.613099		0.840608	-1.12355
	0.841095	-0.612826		0.841439	-1.12326
	0.841927	-0.612682		0.842271	-1.12344
	0.842758	-0.613899		0.843103	-1.1233
	0.84359	-0.614646		0.843934	-1.12377
	0.844422	-0.614591		0.844766	-1.12408
	0.845253	-0.615059		0.845598	-1.12319
	0.846085	-0.61585		0.846429	-1.1231
	0.846917	-0.615975		0.847261	-1.12329
	0.847748	-0.615926		0.848093	-1.12446
	0.84858	-0.616182		0.848924	-1.12497
	0.849412	-0.616814		0.849756	-1.1241
	0.850243	-0.619473		0.850588	-1.12404
	0.851075	-0.621528		0.851419	-1.12438
	0.851907	-0.62198		0.852251	-1.12528
	0.852738	-0.62252		0.853083	-1.12477
	0.85357	-0.622456		0.853914	-1.12578
	0.854402	-0.622009		0.854746	-1.12713
	0.855234	-0.622226		0.855578	-1.12957
	0.856065	-0.62279		0.856409	-1.13139
	0.856897	-0.623737		0.857241	-1.1322
	0.857728	-0.624554		0.858073	-1.13325
	0.85856	-0.625114		0.858904	-1.13381
	0.859392	-0.625698		0.859736	-1.13393
	0.860224	-0.626583		0.860568	-1.13428
	0.861055	-0.627647		0.861399	-1.13465
	0.861887	-0.628495		0.862231	-1.1345
	0.862719	-0.62848		0.863063	-1.13528
	0.86355	-0.627997		0.863894	-1.13501
	0.864382	-0.627784		0.864726	-1.13545
	0.865214	-0.628081		0.865558	-1.13455
	0.866045	-0.628581		0.86639	-1.13531
	0.866877	-0.629273		0.867221	-1.13542
	0.867709	-0.629996		0.868053	-1.13577
	0.86854	-0.630609		0.868885	-1.1365
	0.869372	-0.631192		0.869716	-1.13648
	0.870204	-0.631146		0.870548	-1.1363
	0.871035	-0.631204		0.87138	-1.13653
	0.871867	-0.631508		0.872211	-1.13645
	0.872699	-0.63192		0.873043	-1.13675
	0.87353	-0.632515		0.873875	-1.13659
	0.874362	-0.632653		0.874706	-1.13705
	0.875194	-0.632355		0.875538	-1.13626
	0.876025	-0.632098		0.87637	-1.13636
	0.876857	-0.632227		0.877201	-1.13743
	0.877689	-0.632188		0.878033	-1.1374
	0.87852	-0.63186		0.878865	-1.13761
	0.879352	-0.631767		0.879696	-1.13814
	0.880184	-0.631777		0.880528	-1.13831
	0.881016	-0.63133		0.88136	-1.13878
	0.881847	-0.631056		0.882191	-1.13828
	0.882679	-0.630974		0.883023	-1.13864
	0.883511	-0.631678		0.883855	-1.13931
	0.884342	-0.631864		0.884686	-1.13955
	0.885174	-0.632175		0.885518	-1.13887
	0.886006	-0.632602		0.88635	-1.13846
	0.886837	-0.632876		0.887181	-1.13894
	0.887669	-0.633432		0.888013	-1.14004
	0.888501	-0.633924		0.888845	-1.14074
	0.889332	-0.634173		0.889676	-1.14054
	0.890164	-0.634366		0.890508	-1.14051
	0.890996	-0.634396		0.89134	-1.1417
	0.891827	-0.634337		0.892171	-1.14104
	0.892659	-0.634282		0.893003	-1.1409
	0.893491	-0.633936		0.893835	-1.14068
	0.894322	-0.633486		0.894666	-1.14133
	0.895154	-0.633486		0.895498	-1.13996
	0.895986	-0.633703		0.89633	-1.13952
	0.896817	-0.633895		0.897161	-1.1385
	0.897649	-0.633865		0.897993	-1.13763
	0.898481	-0.633156		0.898825	-1.13764
	0.899312	-0.632473		0.899657	-1.13735
	0.900144	-0.63204		0.900488	-1.13734
	0.900976	-0.631408		0.90132	-1.1374
	0.901807	-0.631026		0.902152	-1.13746
	0.902639	-0.630555		0.902983	-1.13674
	0.903471	-0.630068		0.903815	-1.13627
	0.904302	-0.63021		0.904647	-1.13618
	0.905134	-0.630717		0.905478	-1.13767
	0.905966	-0.630727		0.90631	-1.13735
	0.906798	-0.630453		0.907142	-1.13761
	0.907629	-0.63016		0.907973	-1.13669
	0.908461	-0.629938		0.908805	-1.13614
	0.909293	-0.630021		0.909637	-1.13611
	0.910124	-0.629798		0.910468	-1.1362
	0.910956	-0.629067		0.9113	-1.13487
	0.911788	-0.62914		0.912132	-1.13417
	0.912619	-0.629385		0.912963	-1.13466
	0.913451	-0.628586		0.913795	-1.1346
	0.914283	-0.627879		0.914627	-1.13481
	0.915114	-0.627637		0.915458	-1.13509
	0.915946	-0.627393		0.91629	-1.13524
	0.916778	-0.627173		0.917122	-1.13564
	0.917609	-0.627561		0.917953	-1.13539
	0.918441	-0.627698		0.918785	-1.13416
	0.919273	-0.627505		0.919617	-1.1342
	0.920104	-0.627667		0.920448	-1.13492
	0.920936	-0.628113		0.92128	-1.1347
	0.921768	-0.628746		0.922112	-1.13439
	0.922599	-0.629133		0.922943	-1.13373
	0.923431	-0.629715		0.923775	-1.13297
	0.924263	-0.630836		0.924607	-1.13263
	0.925094	-0.631317		0.925438	-1.13239
	0.925926	-0.6309		0.92627	-1.13247
	0.926758	-0.630964		0.927102	-1.13305
	0.927589	-0.631386		0.927933	-1.13293
	0.928421	-0.631135		0.928765	-1.13195
	0.929253	-0.630156		0.929597	-1.13105
	0.930084	-0.630122		0.930429	-1.13056
	0.930916	-0.630681		0.93126	-1.12979
	0.931748	-0.631393		0.932092	-1.12918
	0.93258	-0.632001		0.932923	-1.12898
	0.933411	-0.632318		0.933755	-1.1296
	0.934243	-0.632554		0.934587	-1.12937
	0.935075	-0.633207		0.935419	-1.12882
	0.935906	-0.633753		0.93625	-1.12845
	0.936738	-0.634289		0.937082	-1.12911
	0.93757	-0.634673		0.937914	-1.12925
	0.938401	-0.634659		0.938745	-1.12846
	0.939233	-0.63477		0.939577	-1.12817
	0.940065	-0.635734		0.940409	-1.1278
	0.940896	-0.637049		0.94124	-1.12752
	0.941728	-0.637584		0.942072	-1.12729
	0.94256	-0.638183		0.942904	-1.12722
	0.943391	-0.637502		0.943735	-1.12695
	0.944223	-0.637253		0.944567	-1.12709
	0.945055	-0.637679		0.945399	-1.12734
	0.945886	-0.637982		0.94623	-1.12743
	0.946718	-0.638467		0.947062	-1.12681
	0.94755	-0.63905		0.947894	-1.12693
	0.948381	-0.639389		0.948725	-1.12728
	0.949213	-0.639482		0.949557	-1.12722
	0.950045	-0.639778		0.950389	-1.12724
	0.950876	-0.639969		0.95122	-1.12747
	0.951708	-0.640255		0.952052	-1.12626
	0.95254	-0.640857		0.952884	-1.12606
	0.953371	-0.640481		0.953715	-1.12643
	0.954203	-0.639728		0.954547	-1.12582
	0.955035	-0.63966		0.955379	-1.12591
	0.955866	-0.639728		0.95621	-1.1257
	0.956698	-0.63995		0.957042	-1.12574
	0.95753	-0.640166		0.957874	-1.12552
	0.958362	-0.64083		0.958705	-1.12554
	0.959193	-0.641383		0.959537	-1.12571
	0.960025	-0.641397		0.960369	-1.12608
	0.960857	-0.641988		0.9612	-1.12681
	0.961688	-0.642216		0.962032	-1.12722
	0.96252	-0.64207		0.962864	-1.12709
	0.963351	-0.641672		0.963695	-1.12664
	0.964183	-0.64088		0.964527	-1.12647
	0.965015	-0.640591		0.965359	-1.12696
	0.965847	-0.63999		0.966191	-1.12678
	0.966678	-0.639244		0.967022	-1.12652
	0.96751	-0.638651		0.967854	-1.12612
	0.968342	-0.638459		0.968686	-1.12612
	0.969173	-0.638375		0.969517	-1.12615
	0.970005	-0.638345		0.970349	-1.12752
	0.970837	-0.637931		0.971181	-1.12752
	0.971668	-0.637635		0.972012	-1.12781
	0.9725	-0.637048		0.972844	-1.12855
	0.973332	-0.636093		0.973676	-1.12857
	0.974163	-0.635212		0.974507	-1.1285
	0.974995	-0.634895		0.975339	-1.12813
	0.975827	-0.634806		0.976171	-1.12856
	0.976658	-0.634719		0.977002	-1.12888
	0.97749	-0.634858		0.977834	-1.12879
	0.978322	-0.634954		0.978666	-1.12885
	0.979153	-0.634681		0.979497	-1.12896
	0.979985	-0.634458		0.980329	-1.12959
	0.980817	-0.633639		0.981161	-1.13024
	0.981648	-0.632652		0.981992	-1.13099
	0.98248	-0.632285		0.982824	-1.13145
	0.983312	-0.632313		0.983656	-1.1311
	0.984143	-0.632239		0.984487	-1.13063
	0.984975	-0.632504		0.985319	-1.1307
	0.985807	-0.632452		0.986151	-1.13075
	0.986639	-0.632509		0.986982	-1.13042
	0.98747	-0.632994		0.987814	-1.12991
	0.988302	-0.63327		0.988646	-1.13008
	0.989133	-0.632791		0.989477	-1.1299
	0.989965	-0.632608		0.990309	-1.12991
	0.990797	-0.632803		0.991141	-1.13062
	0.991629	-0.632193		0.991973	-1.13108
	0.99246	-0.631541		0.992804	-1.13102
	0.993292	-0.63075		0.993636	-1.13153
	0.994124	-0.630356		0.994468	-1.13212
	0.994955	-0.630646		0.995299	-1.13162
	0.995787	-0.631873		0.996131	-1.13108
	0.996619	-0.632388		0.996962	-1.13088
	0.99745	-0.632838		0.997794	-1.13069
	0.998282	-0.632741		0.998626	-1.13012
	0.999114	-0.632959		0.999458	-1.12974
	0.999945	-0.632405		1.00029	-1.12992
	1.00078	-0.631987		1.00112	-1.12949
	1.00161	-0.631017		1.00195	-1.12855
	1.00244	-0.630145		1.00278	-1.12762
	1.00327	-0.629949		1.00362	-1.1266
	1.0041	-0.630258		1.00445	-1.12647
	1.00493	-0.630102		1.00528	-1.12699
	1.00577	-0.630974		1.00611	-1.12753
	1.0066	-0.631656		1.00694	-1.12754
	1.00743	-0.631276		1.00777	-1.12748
	1.00826	-0.630525		1.00861	-1.12739
	1.00909	-0.630763		1.00944	-1.12717
	1.00992	-0.63094		1.01027	-1.12649
	1.01076	-0.630093		1.0111	-1.12592
	1.01159	-0.629742		1.01193	-1.12514
	1.01242	-0.630751		1.01276	-1.12444
	1.01325	-0.631449		1.0136	-1.12399
	1.01408	-0.631292		1.01443	-1.12385
	1.01492	-0.632462		1.01526	-1.12392
	1.01575	-0.633265		1.01609	-1.12384
	1.01658	-0.633137		1.01692	-1.12404
	1.01741	-0.633706		1.01775	-1.12411
	1.01824	-0.634398		1.01859	-1.12457
	1.01907	-0.633879		1.01942	-1.12524
	1.01991	-0.633473		1.02025	-1.12503
	1.02074	-0.634025		1.02108	-1.12488
	1.02157	-0.634704		1.02191	-1.12448
	1.0224	-0.635149		1.02275	-1.12384
	1.02323	-0.636025		1.02358	-1.12348
	1.02406	-0.635902		1.02441	-1.12312
	1.0249	-0.635753		1.02524	-1.12315
	1.02573	-0.636062		1.02607	-1.12343
	1.02656	-0.636495		1.0269	-1.1234
	1.02739	-0.635494		1.02774	-1.12386
	1.02822	-0.634727		1.02857	-1.12441
	1.02905	-0.634159		1.0294	-1.12501
	1.02989	-0.632993		1.03023	-1.12463
	1.03072	-0.632392		1.03106	-1.12444
	1.03155	-0.632452		1.03189	-1.12472
	1.03238	-0.632666		1.03272	-1.12431
	1.03321	-0.633548		1.03356	-1.12355
	1.03404	-0.634401		1.03439	-1.0849
	1.03488	-0.634737		1.03522	-1.00362
	1.03571	-0.634635		1.03605	-0.973134
	1.03654	-0.634971		1.03688	-0.973224
	1.03737	-0.634371		1.03771	-0.973359
	1.0382	-0.634194		1.03855	-0.973367
	1.03903	-0.634585		1.03938	-0.973376
	1.03987	-0.635174		1.04021	-0.973927
	1.0407	-0.635204		1.04104	-0.974796
	1.04153	-0.635499		1.04187	-0.975311
	1.04236	-0.635851		1.0427	-0.975345
	1.04319	-0.636453		1.04354	-0.975768
	1.04402	-0.636885		1.04437	-0.976459
	1.04486	-0.636674		1.0452	-0.976578
	1.04569	-0.63702		1.04603	-0.976406
	1.04652	-0.636952		1.04686	-0.976469
	1.04735	-0.637132		1.0477	-0.976367
	1.04818	-0.636586		1.04853	-0.976006
	1.04901	-0.6368		1.04936	-0.976119
	1.04985	-0.637573		1.05019	-0.976722
	1.05068	-0.637287		1.05102	-0.977275
	1.05151	-0.636735		1.05185	-0.977654
	1.05234	-0.637602		1.05269	-0.978129
	1.05317	-0.637942		1.05352	-0.978149
	1.054	-0.63861		1.05435	-0.978017
	1.05484	-0.638327		1.05518	-0.978521
	1.05567	-0.638799		1.05601	-0.978771
	1.0565	-0.638721		1.05684	-0.978487
	1.05733	-0.638153		1.05767	-0.97811
	1.05816	-0.638758		1.05851	-0.97747
	1.05899	-0.638679		1.05934	-0.977092
	1.05983	-0.638406		1.06017	-0.976998
	1.06066	-0.638488		1.061	-0.976533
	1.06149	-0.638745		1.06183	-0.976113
	1.06232	-0.63855		1.06266	-0.976126
	1.06315	-0.638233		1.0635	-0.976507
	1.06398	-0.638083		1.06433	-0.977071
	1.06482	-0.638116		1.06516	-0.977647
	1.06565	-0.63792		1.06599	-0.978101
	1.06648	-0.637999		1.06682	-0.978304
	1.06731	-0.637146		1.06766	-0.978211
	1.06814	-0.637498		1.06849	-0.97823
	1.06897	-0.639318		1.06932	-0.977921
	1.06981	-0.640308		1.07015	-0.977383
	1.07064	-0.640378		1.07098	-0.977295
	1.07147	-0.640256		1.07181	-0.977653
	1.0723	-0.641098		1.07265	-0.978138
	1.07313	-0.641531		1.07348	-0.978325
	1.07397	-0.641451		1.07431	-0.978578
	1.0748	-0.641554		1.07514	-0.979503
	1.07563	-0.641522		1.07597	-1.02978
	1.07646	-0.641411		1.0768	-1.10571
	1.07729	-0.642032		1.07763	-1.13051
	1.07812	-0.641979		1.07847	-1.13111
	1.07896	-0.642265		1.0793	-1.13179
	1.07979	-0.642375		1.08013	-1.13173
	1.08062	-0.641717		1.08096	-1.13131
	1.08145	-0.641568		1.08179	-1.13093
	1.08228	-0.641639		1.08262	-1.13032
	1.08311	-0.641118		1.08346	-1.12989
	1.08394	-0.640482		1.08429	-1.12995
	1.08478	-0.640138		1.08512	-1.12992
	1.08561	-0.639677		1.08595	-1.12984
	1.08644	-0.639918		1.08678	-1.13055
	1.08727	-0.639753		1.08761	-1.13083
	1.0881	-0.63988		1.08845	-1.13099
	1.08893	-0.640246		1.08928	-1.13126
	1.08977	-0.640684		1.09011	-1.13156
	1.0906	-0.64178		1.09094	-1.13151
	1.09143	-0.64172		1.09177	-1.13105
	1.09226	-0.642172		1.09261	-1.13062
	1.09309	-0.6424		1.09344	-1.13047
	1.09393	-0.64188		1.09427	-1.1305
	1.09476	-0.641889		1.0951	-1.13081
	1.09559	-0.641577		1.09593	-1.13179
	1.09642	-0.641739		1.09676	-1.13171
	1.09725	-0.642043		1.0976	-1.13086
	1.09808	-0.641611		1.09843	-1.1312
	1.09892	-0.641788		1.09926	-1.13164
	1.09975	-0.642099		1.10009	-1.1324
	1.10058	-0.641225		1.10092	-1.13334
	1.10141	-0.640748		1.10175	-1.133
	1.10224	-0.641068		1.10258	-1.1325
	1.10307	-0.641145		1.10342	-1.13242
	1.1039	-0.640529		1.10425	-1.13281
	1.10474	-0.639532		1.10508	-1.13294
	1.10557	-0.639879		1.10591	-1.13336
	1.1064	-0.640485		1.10674	-1.13237
	1.10723	-0.641472		1.10757	-1.13201
	1.10806	-0.641897		1.10841	-1.13202
	1.10889	-0.64321		1.10924	-1.13204
	1.10973	-0.642972		1.11007	-1.13188
	1.11056	-0.642422		1.1109	-1.13185
	1.11139	-0.642727		1.11173	-1.13196
	1.11222	-0.642826		1.11257	-1.13217
	1.11305	-0.644189		1.1134	-1.1312
	1.11389	-0.643889		1.11423	-1.13128
	1.11472	-0.643269		1.11506	-1.13124
	1.11555	-0.643252		1.11589	-1.13133
	1.11638	-0.643101		1.11672	-1.13092
	1.11721	-0.642792		1.11756	-1.13049
	1.11804	-0.64277		1.11839	-1.13016
	1.11888	-0.6421		1.11922	-1.13008
	1.11971	-0.641764		1.12005	-1.12985
	1.12054	-0.641465		1.12088	-1.1294
	1.12137	-0.642638		1.12171	-1.12984
	1.1222	-0.643175		1.12255	-1.13034
	1.12303	-0.643199		1.12338	-1.13047
	1.12386	-0.643155		1.12421	-1.13107
	1.1247	-0.643545		1.12504	-1.13177
	1.12553	-0.644157		1.12587	-1.13233
	1.12636	-0.644295		1.1267	-1.133
	1.12719	-0.645061		1.12754	-1.133
	1.12802	-0.644843		1.12837	-1.13279
	1.12885	-0.644443		1.1292	-1.13296
	1.12969	-0.644748		1.13003	-1.13299
	1.13052	-0.64354		1.13086	-1.13346
	1.13135	-0.642718		1.13169	-1.13383
	1.13218	-0.641228		1.13253	-1.13367
	1.13301	-0.641493		1.13336	-1.13387
	1.13384	-0.642981		1.13419	-1.13375
	1.13468	-0.643233		1.13502	-1.13384
	1.13551	-0.643268		1.13585	-1.13438
	1.13634	-0.643244		1.13668	-1.13456
	1.13717	-0.642507		1.13752	-1.13458
	1.138	-0.643298		1.13835	-1.13536
	1.13884	-0.643399		1.13918	-1.13594
	1.13967	-0.64437		1.14001	-1.13578
	1.1405	-0.644339		1.14084	-1.13573
	1.14133	-0.644445		1.14167	-1.13602
	1.14216	-0.645533		1.14251	-1.13637
	1.14299	-0.646213		1.14334	-1.1371
	1.14383	-0.646506		1.14417	-1.13737
	1.14466	-0.646827		1.145	-1.13803
	1.14549	-0.648266		1.14583	-1.13743
	1.14632	-0.648945		1.14666	-1.13682
	1.14715	-0.648576		1.1475	-1.13656
	1.14798	-0.64705		1.14833	-1.13612
	1.14882	-0.646823		1.14916	-1.13539
	1.14965	-0.646189		1.14999	-1.13558
	1.15048	-0.646286		1.15082	-1.13527
	1.15131	-0.645823		1.15165	-1.13519
	1.15214	-0.64535		1.15249	-1.13474
	1.15297	-0.644647		1.15332	-1.13455
	1.15381	-0.644689		1.15415	-1.13522
	1.15464	-0.644424		1.15498	-1.13594
	1.15547	-0.644853		1.15581	-1.13653
	1.1563	-0.64571		1.15664	-1.13615
	1.15713	-0.646535		1.15748	-1.136
	1.15796	-0.646924		1.15831	-1.13631
	1.1588	-0.646949		1.15914	-1.13581
	1.15963	-0.647134		1.15997	-1.13612
	1.16046	-0.64773		1.1608	-1.1361
	1.16129	-0.648045		1.16163	-1.13588
	1.16212	-0.647738		1.16247	-1.13614
	1.16295	-0.64747		1.1633	-1.1363
	1.16379	-0.647708		1.16413	-1.13639
	1.16462	-0.646983		1.16496	-1.13625
	1.16545	-0.64699		1.16579	-1.13609
	1.16628	-0.647118		1.16662	-1.13597
	1.16711	-0.647062		1.16746	-1.13556
	1.16794	-0.647842		1.16829	-1.13553
	1.16878	-0.647631		1.16912	-1.13581
	1.16961	-0.647819		1.16995	-1.13644
	1.17044	-0.64847		1.17078	-1.13677
	1.17127	-0.648562		1.17161	-1.13606
	1.1721	-0.648778		1.17245	-1.13532
	1.17293	-0.649493		1.17328	-1.13515
	1.17377	-0.650162		1.17411	-1.13636
	1.1746	-0.649531		1.17494	-1.13678
	1.17543	-0.648619		1.17577	-1.137
	1.17626	-0.648253		1.1766	-1.13772
	1.17709	-0.648625		1.17744	-1.13759
	1.17792	-0.648563		1.17827	-1.13806
	1.17876	-0.64868		1.1791	-1.13782
	1.17959	-0.648175		1.17993	-1.13754
	1.18042	-0.64816		1.18076	-1.13763
	1.18125	-0.648358		1.18159	-1.13732
	1.18208	-0.647887		1.18243	-1.13717
	1.18291	-0.64767		1.18326	-1.13687
	1.18375	-0.647405		1.18409	-1.13631
	1.18458	-0.646615		1.18492	-1.13637
	1.18541	-0.646705		1.18575	-1.13689
	1.18624	-0.646748		1.18659	-1.13727
	1.18707	-0.646052		1.18742	-1.13854
	1.1879	-0.64624		1.18825	-1.13891
	1.18874	-0.646273		1.18908	-1.1385
	1.18957	-0.646897		1.18991	-1.13928
	1.1904	-0.64639		1.19074	-1.13964
	1.19123	-0.646416		1.19158	-1.13936
	1.19206	-0.64602		1.19241	-1.14008
	1.19289	-0.645861		1.19324	-1.14044
	1.19373	-0.646221		1.19407	-1.14085
	1.19456	-0.64625		1.1949	-1.142
	1.19539	-0.646193		1.19573	-1.14049
	1.19622	-0.6459		1.19657	-1.14089
	1.19705	-0.645666		1.1974	-1.14052
	1.19789	-0.646326		1.19823	-1.14074
	1.19872	-0.646002		1.19906	-1.14065
	1.19955	-0.644972		1.19989	-1.14089
	1.20038	-0.645253		1.20072	-1.14148
	1.20121	-0.645175		1.20155	-1.14111
	1.20204	-0.644698		1.20239	-1.14095
	1.20287	-0.64451		1.20322	-1.14113
	1.20371	-0.64564		1.20405	-1.14079
	1.20454	-0.644905		1.20488	-1.14032
	1.20537	-0.644722		1.20571	-1.14
	1.2062	-0.645405		1.20654	-1.14043
	1.20703	-0.645406		1.20738	-1.13936
	1.20786	-0.645599		1.20821	-1.13869
	1.2087	-0.645271		1.20904	-1.13873
	1.20953	-0.644638		1.20987	-1.13853
	1.21036	-0.644533		1.2107	-1.13798
	1.21119	-0.644742		1.21154	-1.13768
	1.21202	-0.644627		1.21237	-1.13683
	1.21286	-0.644618		1.2132	-1.13755
	1.21369	-0.645013		1.21403	-1.1379
	1.21452	-0.644608		1.21486	-1.13785
	1.21535	-0.644452		1.21569	-1.13653
	1.21618	-0.644586		1.21653	-1.13557
	1.21701	-0.644016		1.21736	-1.1349
	1.21785	-0.643533		1.21819	-1.13411
	1.21868	-0.643409		1.21902	-1.13386
	1.21951	-0.643469		1.21985	-1.13333
	1.22034	-0.643887		1.22068	-1.134
	1.22117	-0.643703		1.22151	-1.13414
	1.222	-0.643431		1.22235	-1.13351
	1.22283	-0.642262		1.22318	-1.13359
	1.22367	-0.641711		1.22401	-1.13384
	1.2245	-0.641415		1.22484	-1.13379
	1.22533	-0.640732		1.22567	-1.13311
	1.22616	-0.640793		1.2265	-1.13342
	1.22699	-0.640408		1.22734	-1.13342
	1.22782	-0.640417		1.22817	-1.13334
	1.22866	-0.640837		1.229	-1.13324
	1.22949	-0.640929		1.22983	-1.13312
	1.23032	-0.641034		1.23066	-1.13351
	1.23115	-0.640955		1.2315	-1.13372
	1.23198	-0.641518		1.23233	-1.13386
	1.23281	-0.641625		1.23316	-1.13435
	1.23365	-0.641077		1.23399	-1.13457
	1.23448	-0.640729		1.23482	-1.13541
	1.23531	-0.64015		1.23565	-1.13645
	1.23614	-0.640181		1.23649	-1.13685
	1.23697	-0.640385		1.23732	-1.13772
	1.23781	-0.640968		1.23815	-1.13735
	1.23864	-0.641251		1.23898	-1.13676
	1.23947	-0.640767		1.23981	-1.13653
	1.2403	-0.639677		1.24064	-1.13573
	1.24113	-0.639949		1.24148	-1.1358
	1.24196	-0.640535		1.24231	-1.13574
	1.2428	-0.640392		1.24314	-1.136
	1.24363	-0.640522		1.24397	-1.13632
	1.24446	-0.640581		1.2448	-1.13655
	1.24529	-0.639962		1.24563	-1.13764
	1.24612	-0.640349		1.24646	-1.13862
	1.24695	-0.641388		1.2473	-1.13961
	1.24778	-0.641237		1.24813	-1.13976
	1.24862	-0.640497		1.24896	-1.14033
	1.24945	-0.640544		1.24979	-1.14007
	1.25028	-0.641363		1.25062	-1.14042
	1.25111	-0.641876		1.25145	-1.14087
	1.25194	-0.642099		1.25229	-1.14132
	1.25277	-0.642402		1.25312	-1.1403
	1.25361	-0.641222		1.25395	-1.1404
	1.25444	-0.640397		1.25478	-1.14004
	1.25527	-0.640127		1.25561	-1.14037
	1.2561	-0.640195		1.25645	-1.14024
	1.25693	-0.639777		1.25728	-1.14148
	1.25777	-0.639817		1.25811	-1.1418
	1.2586	-0.640582		1.25894	-1.14308
	1.25943	-0.640723		1.25977	-1.14338
	1.26026	-0.640884		1.2606	-1.14344
	1.26109	-0.641066		1.26144	-1.14331
	1.26192	-0.64072		1.26227	-1.14284
	1.26276	-0.640805		1.2631	-1.14286
	1.26359	-0.64135		1.26393	-1.14287
	1.26442	-0.641775		1.26476	-1.14228
	1.26525	-0.642274		1.26559	-1.14209
	1.26608	-0.642509		1.26642	-1.14089
	1.26691	-0.642622		1.26726	-1.14118
	1.26774	-0.642563		1.26809	-1.1411
	1.26858	-0.642479		1.26892	-1.1412
	1.26941	-0.642264		1.26975	-1.14131
	1.27024	-0.641896		1.27058	-1.14116
	1.27107	-0.642105		1.27141	-1.14158
	1.2719	-0.642557		1.27225	-1.142
	1.27273	-0.643169		1.27308	-1.14111
	1.27357	-0.64324		1.27391	-1.14086
	1.2744	-0.643407		1.27474	-1.13995
	1.27523	-0.644052		1.27557	-1.13967
	1.27606	-0.644438		1.27641	-1.13921
	1.27689	-0.645119		1.27724	-1.13771
	1.27773	-0.645399		1.27807	-1.13691
	1.27856	-0.645137		1.2789	-1.13664
	1.27939	-0.644615		1.27973	-1.13655
	1.28022	-0.643982		1.28056	-1.1358
	1.28105	-0.643851		1.2814	-1.13553
	1.28188	-0.644621		1.28223	-1.1362
	1.28272	-0.644871		1.28306	-1.13542
	1.28355	-0.64453		1.28389	-1.13618
	1.28438	-0.644615		1.28472	-1.13715
	1.28521	-0.644643		1.28555	-1.13758
	1.28604	-0.644961		1.28639	-1.13722
	1.28687	-0.645221		1.28722	-1.13716
	1.28771	-0.64517		1.28805	-1.1365
	1.28854	-0.644784		1.28888	-1.13512
	1.28937	-0.644523		1.28971	-1.13516
	1.2902	-0.644332		1.29054	-1.13543
	1.29103	-0.644132		1.29138	-1.13572
	1.29186	-0.643505		1.29221	-1.13592
	1.2927	-0.643262		1.29304	-1.13558
	1.29353	-0.642938		1.29387	-1.13522
	1.29436	-0.64265		1.2947	-1.13568
	1.29519	-0.643302		1.29553	-1.13605
	1.29602	-0.644334		1.29637	-1.13598
	1.29685	-0.645051		1.2972	-1.13495
	1.29769	-0.645964		1.29803	-1.13487
	1.29852	-0.646818		1.29886	-1.13468
	1.29935	-0.647359		1.29969	-1.13495
	1.30018	-0.647748		1.30052	-1.13444
	1.30101	-0.648311		1.30136	-1.13443
	1.30184	-0.648483		1.30219	-1.13412
	1.30268	-0.648126		1.30302	-1.13365
	1.30351	-0.648314		1.30385	-1.13333
	1.30434	-0.648383		1.30468	-1.13299
	1.30517	-0.64797		1.30551	-1.1336
	1.306	-0.647503		1.30635	-1.13428
	1.30683	-0.647241		1.30718	-1.1345
	1.30767	-0.646995		1.30801	-1.13536
	1.3085	-0.646697		1.30884	-1.13591
	1.30933	-0.646619		1.30967	-1.13546
	1.31016	-0.646846		1.3105	-1.13549
	1.31099	-0.647062		1.31134	-1.13583
	1.31182	-0.646814		1.31217	-1.13603
	1.31266	-0.645907		1.313	-1.13545
	1.31349	-0.645074		1.31383	-1.1352
	1.31432	-0.644488		1.31466	-1.13567
	1.31515	-0.644241		1.31549	-1.13699
	1.31598	-0.644443		1.31633	-1.13754
	1.31681	-0.644383		1.31716	-1.13703
	1.31765	-0.644726		1.31799	-1.13665
	1.31848	-0.644817		1.31882	-1.1369
	1.31931	-0.644751		1.31965	-1.13691
	1.32014	-0.644734		1.32048	-1.13679
	1.32097	-0.644309		1.32132	-1.13724
	1.3218	-0.643865		1.32215	-1.13795
	1.32264	-0.643553		1.32298	-1.13839
	1.32347	-0.643171		1.32381	-1.13872
	1.3243	-0.642775		1.32464	-1.13862
	1.32513	-0.642345		1.32547	-1.13823
	1.32596	-0.642045		1.32631	-1.13792
	1.32679	-0.642114		1.32714	-1.13668
	1.32763	-0.642081		1.32797	-1.13705
	1.32846	-0.642374		1.3288	-1.13667
	1.32929	-0.64277		1.32963	-1.1366
	1.33012	-0.642592		1.33046	-1.13703
	1.33095	-0.642943		1.3313	-1.13718
	1.33178	-0.643697		1.33213	-1.13827
	1.33262	-0.643962		1.33296	-1.13897
	1.33345	-0.643895		1.33379	-1.1384
	1.33428	-0.643674		1.33462	-1.13797
	1.33511	-0.6436		1.33545	-1.13872
	1.33594	-0.643649		1.33629	-1.13936
	1.33678	-0.643604		1.33712	-1.14
	1.33761	-0.643445		1.33795	-1.14015
	1.33844	-0.642856		1.33878	-1.1417
	1.33927	-0.642257		1.33961	-1.1424
	1.3401	-0.64207		1.34045	-1.14275
	1.34093	-0.642286		1.34128	-1.14281
	1.34177	-0.641888		1.34211	-1.1424
	1.3426	-0.641104		1.34294	-1.14204
	1.34343	-0.64041		1.34377	-1.14321
	1.34426	-0.640408		1.3446	-1.14383
	1.34509	-0.640755		1.34543	-1.14413
	1.34592	-0.640345		1.34627	-1.14422
	1.34675	-0.639853		1.3471	-1.14354
	1.34759	-0.640358		1.34793	-1.14322
	1.34842	-0.640877		1.34876	-1.14323
	1.34925	-0.640933		1.34959	-1.14377
	1.35008	-0.641045		1.35042	-1.14367
	1.35091	-0.640852		1.35126	-1.14344
	1.35174	-0.640795		1.35209	-1.1427
	1.35258	-0.641056		1.35292	-1.14287
	1.35341	-0.641681		1.35375	-1.14221
	1.35424	-0.642615		1.35458	-1.14212
	1.35507	-0.64332		1.35542	-1.14207
	1.3559	-0.643426		1.35625	-1.14185
	1.35674	-0.643215		1.35708	-1.14099
	1.35757	-0.64337		1.35791	-1.14075
	1.3584	-0.643441		1.35874	-1.14131
	1.35923	-0.643368		1.35957	-1.14176
	1.36006	-0.643312		1.36041	-1.1417
	1.36089	-0.643512		1.36124	-1.14139
	1.36173	-0.643933		1.36207	-1.14148
	1.36256	-0.643969		1.3629	-1.14086
	1.36339	-0.6446		1.36373	-1.14086
	1.36422	-0.645223		1.36456	-1.1405
	1.36505	-0.645558		1.36539	-1.14066
	1.36588	-0.646361		1.36623	-1.14142
	1.36671	-0.647117		1.36706	-1.14162
	1.36755	-0.646881		1.36789	-1.14114
	1.36838	-0.646451		1.36872	-1.14195
	1.36921	-0.646691		1.36955	-1.14235
	1.37004	-0.64633		1.37038	-1.14271
	1.37087	-0.645532		1.37122	-1.14287
	1.3717	-0.64549		1.37205	-1.14245
	1.37254	-0.645343		1.37288	-1.14198
	1.37337	-0.644686		1.37371	-1.14115
	1.3742	-0.64425		1.37454	-1.1408
	1.37503	-0.644318		1.37538	-1.1414
	1.37586	-0.644105		1.37621	-1.14227
	1.3767	-0.644114		1.37704	-1.14224
	1.37753	-0.644518		1.37787	-1.14226
	1.37836	-0.644894		1.3787	-1.14221
	1.37919	-0.645432		1.37953	-1.14227
	1.38002	-0.646284		1.38037	-1.14076
	1.38085	-0.646374		1.3812	-1.13971
	1.38169	-0.646163		1.38203	-1.13885
	1.38252	-0.645362		1.38286	-1.13827
	1.38335	-0.645078		1.38369	-1.13842
	1.38418	-0.645662		1.38452	-1.13872
	1.38501	-0.646664		1.38535	-1.13781
	1.38584	-0.646927		1.38619	-1.13684
	1.38668	-0.646578		1.38702	-1.13658
	1.38751	-0.646907		1.38785	-1.13609
	1.38834	-0.647264		1.38868	-1.13651
	1.38917	-0.646272		1.38951	-1.13754
	1.39	-0.646067		1.39034	-1.13842
	1.39083	-0.646444		1.39118	-1.13822
	1.39166	-0.646703		1.39201	-1.13778
	1.3925	-0.646889		1.39284	-1.13731
	1.39333	-0.647072		1.39367	-1.13701
	1.39416	-0.646586		1.3945	-1.13579
	1.39499	-0.646186		1.39533	-1.13607
	1.39582	-0.645765		1.39617	-1.13626
	1.39665	-0.645079		1.397	-1.13702
	1.39749	-0.644978		1.39783	-1.1373
	1.39832	-0.64532		1.39866	-1.13731
	1.39915	-0.645199		1.39949	-1.13731
	1.39998	-0.645865		1.40033	-1.13746
	1.40081	-0.646172		1.40116	-1.13702
	1.40165	-0.646007		1.40199	-1.13754
	1.40248	-0.645675		1.40282	-1.1385
	1.40331	-0.645414		1.40365	-1.1388
	1.40414	-0.645892		1.40448	-1.13927
	1.40497	-0.646376		1.40532	-1.1394
	1.4058	-0.6461		1.40615	-1.13969
	1.40664	-0.646459		1.40698	-1.13964
	1.40747	-0.646203		1.40781	-1.13899
	1.4083	-0.645514		1.40864	-1.13851
	1.40913	-0.645531		1.40947	-1.13864
	1.40996	-0.646263		1.4103	-1.13883
	1.41079	-0.645984		1.41114	-1.13902
	1.41163	-0.645547		1.41197	-1.13942
	1.41246	-0.645169		1.4128	-1.13973
	1.41329	-0.64436		1.41363	-1.14021
	1.41412	-0.644174		1.41446	-1.14061
	1.41495	-0.644724		1.41529	-1.14093
	1.41578	-0.645132		1.41613	-1.14139
	1.41662	-0.645336		1.41696	-1.14172
	1.41745	-0.646387		1.41779	-1.14181
	1.41828	-0.647183		1.41862	-1.14195
	1.41911	-0.647087		1.41945	-1.14157
	1.41994	-0.646707		1.42029	-1.14119
	1.42077	-0.645738		1.42112	-1.14142
	1.42161	-0.644536		1.42195	-1.14205
	1.42244	-0.644452		1.42278	-1.14251
	1.42327	-0.644002		1.42361	-1.1428
	1.4241	-0.644411		1.42444	-1.14301
	1.42493	-0.644458		1.42528	-1.14335
	1.42576	-0.644336		1.42611	-1.14283
	1.4266	-0.643031		1.42694	-1.14284
	1.42743	-0.642453		1.42777	-1.14378
	1.42826	-0.642235		1.4286	-1.14434
	1.42909	-0.641597		1.42943	-1.14486
	1.42992	-0.641037		1.43026	-1.14529
	1.43075	-0.641839		1.4311	-1.1451
	1.43159	-0.641776		1.43193	-1.14466
	1.43242	-0.64207		1.43276	-1.14441
	1.43325	-0.64263		1.43359	-1.14433
	1.43408	-0.643185		1.43442	-1.14476
	1.43491	-0.643094		1.43526	-1.14513
	1.43574	-0.643216		1.43609	-1.1454
	1.43658	-0.643057		1.43692	-1.14539
	1.43741	-0.643315		1.43775	-1.14494
	1.43824	-0.644154		1.43858	-1.14434
	1.43907	-0.644714		1.43941	-1.14391
	1.4399	-0.644977		1.44025	-1.14419
	1.44073	-0.645308		1.44108	-1.1448
	1.44157	-0.644715		1.44191	-1.14514
	1.4424	-0.644555		1.44274	-1.14563
	1.44323	-0.644609		1.44357	-1.14565
	1.44406	-0.645078		1.4444	-1.14538
	1.44489	-0.645261		1.44524	-1.14569
	1.44572	-0.644542		1.44607	-1.1463
	1.44656	-0.644113		1.4469	-1.14648
	1.44739	-0.644051		1.44773	-1.1465
	1.44822	-0.6435		1.44856	-1.14663
	1.44905	-0.64277		1.44939	-1.14665
	1.44988	-0.64272		1.45023	-1.14682
	1.45071	-0.643602		1.45106	-1.14672
	1.45155	-0.643103		1.45189	-1.14665
	1.45238	-0.642953		1.45272	-1.14634
	1.45321	-0.643528		1.45355	-1.14589
	1.45404	-0.643361		1.45438	-1.14562
	1.45487	-0.643073		1.45522	-1.14552
	1.45571	-0.6424		1.45605	-1.14563
	1.45654	-0.642368		1.45688	-1.14539
	1.45737	-0.642785		1.45771	-1.14517
	1.4582	-0.642981		1.45854	-1.14496
	1.45903	-0.642856		1.45937	-1.14508
	1.45986	-0.642368		1.46021	-1.14561
	1.4607	-0.642174		1.46104	-1.14579
	1.46153	-0.642763		1.46187	-1.1457
	1.46236	-0.644314		1.4627	-1.1453
	1.46319	-0.644817		1.46353	-1.14497
	1.46402	-0.645126		1.46436	-1.14421
	1.46485	-0.645624		1.4652	-1.1438
	1.46568	-0.646197		1.46603	-1.1442
	1.46652	-0.646633		1.46686	-1.14482
	1.46735	-0.647047		1.46769	-1.14566
	1.46818	-0.648081		1.46852	-1.14659
	1.46901	-0.648732		1.46935	-1.14641
	1.46984	-0.649102		1.47019	-1.14645
	1.47067	-0.649892		1.47102	-1.1468
	1.47151	-0.65087		1.47185	-1.14661
	1.47234	-0.651408		1.47268	-1.14657
	1.47317	-0.651166		1.47351	-1.14652
	1.474	-0.651144		1.47434	-1.14639
	1.47483	-0.650596		1.47518	-1.14701
	1.47567	-0.650559		1.47601	-1.14724
	1.4765	-0.649813		1.47684	-1.14716
	1.47733	-0.649423		1.47767	-1.14718
	1.47816	-0.649582		1.4785	-1.14695
	1.47899	-0.64965		1.47933	-1.14689
	1.47982	-0.64955		1.48017	-1.14721
	1.48066	-0.650304		1.481	-1.14777
	1.48149	-0.649897		1.48183	-1.14831
	1.48232	-0.649615		1.48266	-1.14811
	1.48315	-0.649958		1.48349	-1.14821
	1.48398	-0.649552		1.48432	-1.14802
	1.48481	-0.649736		1.48516	-1.14782
	1.48565	-0.649802		1.48599	-1.14781
	1.48648	-0.649466		1.48682	-1.14746
	1.48731	-0.650542		1.48765	-1.14702
	1.48814	-0.64962		1.48848	-1.14707
	1.48897	-0.649483		1.48931	-1.14705
	1.4898	-0.649691		1.49015	-1.14686
	1.49063	-0.650388		1.49098	-1.14712
	1.49147	-0.651212		1.49181	-1.14773
	1.4923	-0.651041		1.49264	-1.14828
	1.49313	-0.6509		1.49347	-1.14871
	1.49396	-0.651217		1.4943	-1.14925
	1.49479	-0.652051		1.49514	-1.14968
	1.49562	-0.652805		1.49597	-1.1498
	1.49646	-0.654077		1.4968	-1.15036
	1.49729	-0.655184		1.49763	-1.15075
	1.49812	-0.655058		1.49846	-1.15082
	1.49895	-0.654538		1.4993	-1.1504
	1.49978	-0.654299		1.50013	-1.14978
	1.50062	-0.653538		1.50096	-1.14912
	1.50145	-0.653626		1.50179	-1.14804
	1.50228	-0.653708		1.50262	-1.14859
	1.50311	-0.653628		1.50345	-1.14926
	1.50394	-0.653284		1.50429	-1.14898
	1.50477	-0.653382		1.50512	-1.14956
	1.50561	-0.653308		1.50595	-1.15056
	1.50644	-0.653585		1.50678	-1.15089
	1.50727	-0.653367		1.50761	-1.15059
	1.5081	-0.653338		1.50844	-1.14976
	1.50893	-0.653979		1.50927	-1.14931
	1.50976	-0.652836		1.51011	-1.14978
	1.51059	-0.651799		1.51094	-1.1501
	1.51143	-0.651985		1.51177	-1.14988
	1.51226	-0.651874		1.5126	-1.14969
	1.51309	-0.651491		1.51343	-1.1497
	1.51392	-0.651492		1.51426	-1.14991
	1.51475	-0.652367		1.5151	-1.14973
	1.51558	-0.652228		1.51593	-1.14959
	1.51642	-0.652665		1.51676	-1.14931
	1.51725	-0.653124		1.51759	-1.14922
	1.51808	-0.65368		1.51842	-1.15011
	1.51891	-0.653624		1.51926	-1.15107
	1.51974	-0.654087		1.52009	-1.1514
	1.52058	-0.653822		1.52092	-1.15191
	1.52141	-0.654081		1.52175	-1.15251
	1.52224	-0.65324		1.52258	-1.15274
	1.52307	-0.65399		1.52341	-1.1522
	1.5239	-0.654644		1.52425	-1.15222
	1.52473	-0.654392		1.52508	-1.15165
	1.52557	-0.653966		1.52591	-1.15141
	1.5264	-0.654134		1.52674	-1.15159
	1.52723	-0.654107		1.52757	-1.15202
	1.52806	-0.654041		1.5284	-1.15249
	1.52889	-0.653327		1.52923	-1.15231
	1.52972	-0.653837		1.53007	-1.15154
	1.53056	-0.653888		1.5309	-1.15099
	1.53139	-0.653471		1.53173	-1.1509
	1.53222	-0.65226		1.53256	-1.15115
	1.53305	-0.651822		1.53339	-1.15113
	1.53388	-0.650996		1.53422	-1.1508
	1.53471	-0.651623		1.53506	-1.15055
	1.53555	-0.65154		1.53589	-1.14965
	1.53638	-0.650713		1.53672	-1.14885
	1.53721	-0.65001		1.53755	-1.14846
	1.53804	-0.649227		1.53838	-1.14807
	1.53887	-0.648961		1.53921	-1.14733
	1.5397	-0.64916		1.54005	-1.14752
	1.54054	-0.649077		1.54088	-1.14757
	1.54137	-0.649717		1.54171	-1.14838
	1.5422	-0.650811		1.54254	-1.14793
	1.54303	-0.650283		1.54337	-1.1483
	1.54386	-0.649864		1.54421	-1.1481
	1.54469	-0.649586		1.54504	-1.14728
	1.54553	-0.649293		1.54587	-1.14759
	1.54636	-0.648868		1.5467	-1.14807
	1.54719	-0.648452		1.54753	-1.14831
	1.54802	-0.648756		1.54836	-1.14794
	1.54885	-0.648935		1.5492	-1.1478
	1.54968	-0.648903		1.55003	-1.14826
	1.55052	-0.648637		1.55086	-1.14863
	1.55135	-0.649122		1.55169	-1.1479
	1.55218	-0.649645		1.55252	-1.14723
	1.55301	-0.64931		1.55335	-1.14728
	1.55384	-0.649757		1.55418	-1.14717
	1.55467	-0.65097		1.55502	-1.1473
	1.55551	-0.650924		1.55585	-1.14753
	1.55634	-0.649929		1.55668	-1.14799
	1.55717	-0.649137		1.55751	-1.14871
	1.558	-0.648747		1.55834	-1.14942
	1.55883	-0.647911		1.55917	-1.14963
	1.55966	-0.647174		1.56001	-1.14937
	1.5605	-0.647987		1.56084	-1.14889
	1.56133	-0.648293		1.56167	-1.14822
	1.56216	-0.648372		1.5625	-1.14763
	1.56299	-0.647503		1.56333	-1.1471
	1.56382	-0.648646		1.56417	-1.14716
	1.56465	-0.648211		1.565	-1.14782
	1.56549	-0.648048		1.56583	-1.14874
	1.56632	-0.648145		1.56666	-1.14958
	1.56715	-0.649256		1.56749	-1.15027
	1.56798	-0.64975		1.56832	-1.15048
	1.56881	-0.650039		1.56916	-1.15007
	1.56964	-0.650502		1.56999	-1.14934
	1.57048	-0.650705		1.57082	-1.14871
	1.57131	-0.651308		1.57165	-1.14907
	1.57214	-0.651746		1.57248	-1.14941
	1.57297	-0.652813		1.57331	-1.15063
	1.5738	-0.654343		1.57414	-1.15047
	1.57463	-0.653886		1.57498	-1.15084
	1.57547	-0.654918		1.57581	-1.15141
	1.5763	-0.655869		1.57664	-1.1519
	1.57713	-0.655778		1.57747	-1.15295
	1.57796	-0.656376		1.5783	-1.1538
	1.57879	-0.657489		1.57913	-1.1547
	1.57962	-0.658271		1.57997	-1.15508
	1.58046	-0.658145		1.5808	-1.15522
	1.58129	-0.658662		1.58163	-1.15542
	1.58212	-0.659061		1.58246	-1.15537
	1.58295	-0.658575		1.58329	-1.15475
	1.58378	-0.657493		1.58413	-1.15433
	1.58462	-0.657625		1.58496	-1.15392
	1.58545	-0.658593		1.58579	-1.15316
	1.58628	-0.65939		1.58662	-1.15311
	1.58711	-0.659297		1.58745	-1.15265
	1.58794	-0.65979		1.58828	-1.15191
	1.58877	-0.660546		1.58912	-1.15154
	1.5896	-0.660636		1.58995	-1.15166
	1.59044	-0.660041		1.59078	-1.15149
	1.59127	-0.660004		1.59161	-1.15138
	1.5921	-0.659247		1.59244	-1.15078
	1.59293	-0.658891		1.59327	-1.15078
	1.59376	-0.658868		1.59411	-1.15157
	1.59459	-0.659456		1.59494	-1.15094
	1.59543	-0.659407		1.59577	-1.15051
	1.59626	-0.658275		1.5966	-1.14972
	1.59709	-0.657213		1.59743	-1.14919
	1.59792	-0.657802		1.59826	-1.14873
	1.59875	-0.658818		1.5991	-1.14879
	1.59959	-0.658819		1.59993	-1.14846
	1.60042	-0.659408		1.60076	-1.14842
	1.60125	-0.659923		1.60159	-1.14855
	1.60208	-0.660132		1.60242	-1.14867
	1.60291	-0.660505		1.60325	-1.14924
	1.60374	-0.661074		1.60409	-1.14963
	1.60458	-0.66165		1.60492	-1.14905
	1.60541	-0.660922		1.60575	-1.14842
	1.60624	-0.660562		1.60658	-1.148
	1.60707	-0.660363		1.60741	-1.14749
	1.6079	-0.660312		1.60824	-1.14696
	1.60873	-0.659854		1.60908	-1.1469
	1.60956	-0.659084		1.60991	-1.1472
	1.6104	-0.659011		1.61074	-1.1477
	1.61123	-0.659032		1.61157	-1.1483
	1.61206	-0.659316		1.6124	-1.14943
	1.61289	-0.659678		1.61323	-1.14927
	1.61372	-0.660401		1.61407	-1.14921
	1.61455	-0.659924		1.6149	-1.14879
	1.61539	-0.659101		1.61573	-1.14864
	1.61622	-0.65996		1.61656	-1.148
	1.61705	-0.659773		1.61739	-1.14736
	1.61788	-0.658875		1.61822	-1.14675
	1.61871	-0.659743		1.61906	-1.14586
	1.61955	-0.659837		1.61989	-1.14514
	1.62038	-0.659935		1.62072	-1.14481
	1.62121	-0.659777		1.62155	-1.14466
[truncated: 22,099 more rows]

## Sheet: Figure 1b
Figure 1b	MlaCD purification SDS-PAGE gel

## Sheet: Figure 1c
Figure 1c	AUC velocity analysis of MlaCD complex (Graphs plotted with normalised values for comparison)
	MlaD-apo			MlaC-apo + MlaD-CL			MlaD-CL			MlaC-apo
	Mw (Da)	c(M)		Mw (Da)	c(M)		Mw (Da)	c(M)		Mw (Da)	c(M)
	0	4.9869e-06		0	9.91518e-06		0	2.5926e-06		0	1.65571e-08
	1271.88	1.46867e-05		1308.84	6.60017e-05		1139.91	1.30837e-17		1296.85	1.65571e-08
	1777.5	4.08243e-06		1649.33	3.47547e-05		1593.07	1.28885e-17		1812.4	1.65571e-08
	2336.59	1.29915e-06		2015.09	1.91013e-05		2094.15	2.83519e-18		2382.46	1.65571e-08
	2944.44	4.82781e-07		2404.5	1.09726e-05		2638.93	1.56407e-17		3002.25	1.65571e-08
	3597.41	2.11924e-07		2816.18	6.59184e-06		3224.15	1.18643e-17		3668.04	1.65571e-08
	4292.59	1.10397e-07		3249	4.14123e-06		3847.19	1.17261e-17		4376.87	1.65571e-08
	5027.54	6.8163e-08		3701.96	2.71914e-06		4505.89	1.44693e-17		5126.25	1.65571e-08
	5800.22	4.9572e-08		4174.22	1.86419e-06		5198.4	2.42935e-18		5914.1	1.69797e-08
	6608.87	4.20194e-08		4665.01	1.33273e-06		5923.14	5.04611e-18		6738.63	2.07393e-08
	7451.96	4.09327e-08		5173.65	9.92e-07		6678.75	1.2158e-17		7598.27	2.88882e-08
	8328.12	4.50546e-08		5699.55	7.67435e-07		7464.01	3.49052e-18		8491.64	4.38563e-08
	9236.17	5.49737e-08		6242.14	6.1589e-07		8277.84	9.84928e-18		9417.52	6.95022e-08
	10175	7.28411e-08		6800.94	5.11706e-07		9119.28	3.48535e-18		10374.8	1.10718e-07
	11143.7	1.02588e-07		7375.49	4.39223e-07		9987.43	1.1901e-18		11362.5	1.71983e-07
	12141.3	1.5029e-07		7965.36	3.88656e-07		10881.5	5.25649e-18		12379.6	2.54765e-07
	13167	2.24207e-07		8570.17	3.53772e-07		11800.8	2.37196e-18		13425.5	3.54798e-07
	14220	3.33757e-07		9189.55	3.30536e-07		12744.6	1.1192e-18		14499.2	4.61161e-07
	15299.7	4.8647e-07		9823.18	3.16318e-07		13712.3	6.56226e-18		15600.1	5.5852e-07
	16405.5	6.82466e-07		10470.7	3.09401e-07		14703.3	4.20414e-18		16727.6	6.31842e-07
	17536.7	9.0779e-07		11131.9	3.08687e-07		15717.1	3.01796e-18		17881	6.71103e-07
	18692.7	1.13054e-06		11806.5	3.13508e-07		16753.2	2.47705e-18		19059.7	6.73648e-07
	19873.1	1.30498e-06		12494.1	3.23498e-07		17811.1	2.3493e-18		20263.3	6.43597e-07
	21077.3	1.38587e-06		13194.6	3.38517e-07		18890.4	2.57e-18		21491.1	5.89296e-07
	22304.9	1.3477e-06		13907.8	3.58593e-07		19990.6	3.19848e-18		22742.9	5.20391e-07
	23555.5	1.19766e-06		14633.3	3.83884e-07		21111.4	4.42904e-18		24018	4.45636e-07
	24828.6	9.73115e-07		15371	4.14637e-07		22252.4	6.64931e-18		25316.1	3.71751e-07
	26123.8	7.25068e-07		16120.8	4.5117e-07		23413.3	1.09688e-18		26636.8	3.03188e-07
	27440.9	4.98006e-07		16882.3	4.93838e-07		24593.6	2.06415e-18		27979.6	2.42411e-07
	28779.3	3.1759e-07		17655.4	5.43003e-07		25793.2	3.94456e-18		29344.4	1.90389e-07
	30138.8	1.89746e-07		18440.1	5.99005e-07		27011.7	7.53102e-18		30730.6	1.4709e-07
	31519.1	1.07325e-07		19236	6.62125e-07		28248.7	1.6834e-18		32137.9	1.11886e-07
	32919.8	5.81443e-08		20043	7.32542e-07		29504.1	3.76091e-18		33566.2	8.38398e-08
	34340.7	3.05519e-08		20861	8.10295e-07		30777.6	8.03399e-19		35014.9	6.19078e-08
	35781.4	1.57761e-08		21689.9	8.9523e-07		32068.8	2.13487e-18		36484	4.50532e-08
	37241.8	8.11372e-09		22529.4	9.86971e-07		33377.6	5.18963e-18		37973	3.2316e-08
	38721.5	4.2124e-09		23379.5	1.08487e-06		34703.8	1.17192e-18		39481.8	2.28474e-08
	40220.3	2.23688e-09		24240.1	1.18798e-06		36047.1	3.40853e-18		41010	1.59222e-08
	41737.9	1.23039e-09		25110.9	1.29505e-06		37407.3	8.72076e-19		42557.4	1.09383e-08
	43274.2	7.09377e-10		25992	1.40449e-06		38784.2	2.87984e-18		44123.9	7.40876e-09
	44828.9	4.33386e-10		26883.1	1.51444e-06		40177.5	8.04336e-19		45709.1	4.9486e-09
	46401.7	2.83302e-10		27784.1	1.62278e-06		41587.2	2.93154e-18		47312.8	3.2606e-09
	47992.6	1.9982e-10		28695.1	1.72718e-06		43012.9	8.734e-19		48934.9	2.1201e-09
	49601.2	1.53127e-10		29615.7	1.82526e-06		44454.6	3.44722e-18		50575.1	1.36115e-09
	51227.4	1.28177e-10		30546	1.91462e-06		45912.1	1.0775e-18		52233.2	8.63434e-10
	52870.9	1.17636e-10		31485.8	1.99297e-06		47385.1	4.5414e-18		53909	5.41579e-10
	54531.7	1.18614e-10		32435.1	2.05828e-06		48873.6	1.47016e-18		55602.4	3.36208e-10
	56209.6	1.3145e-10		33393.8	2.10886e-06		50377.4	6.54583e-18		57313.2	2.0679e-10
	57904.3	1.59909e-10		34361.7	2.14343e-06		51896.2	3.20317e-18		59041.2	1.26171e-10
	59615.6	2.1293e-10		35338.7	2.16126e-06		53430	1.27689e-18		60786.1	7.64698e-11
	61343.6	3.08999e-10		36324.9	2.16215e-06		54978.7	6.88753e-19		62548	4.611e-11
	63087.9	4.8588e-10		37320.1	2.14642e-06		56542	4.49468e-18		64326.5	2.77081e-11
	64848.4	8.22057e-10		38324.2	2.11492e-06		58119.8	1.89794e-18		66121.6	1.66237e-11
	66625	1.48434e-09		39337.1	2.06898e-06		59712.1	1.1293e-18		67933.1	9.97762e-12
	68417.5	2.83449e-09		40358.8	2.01027e-06		61318.7	8.18987e-19		69760.9	6.00377e-12
	70225.9	5.66807e-09		41389.2	1.94072e-06		62939.4	7.18474e-19		71604.7	3.63e-12
	72049.9	1.17456e-08		42428.2	1.86249e-06		64574.1	1.03576e-17		73464.5	2.2106e-12
	73889.4	2.49512e-08		43475.8	1.77771e-06		66222.8	1.33973e-16		75340.1	1.35935e-12
	75744.3	5.37384e-08		44531.9	1.68855e-06		67885.2	1.51805e-15		77231.5	8.46239e-13
	77614.5	1.16055e-07		45596.4	1.59704e-06		69561.3	1.50446e-14		79138.4	5.34786e-13
	79499.8	2.4861e-07		46669.2	1.50501e-06		71251	1.30285e-13		81060.7	3.44037e-13
	81400.1	5.22731e-07		47750.3	1.41407e-06		72954.2	9.85797e-13		82998.4	2.25953e-13
	83315.4	1.06808e-06		48839.6	1.32561e-06		74670.7	6.52069e-12		84951.2	1.51952e-13
	85245.4	2.10103e-06		49937.1	1.24073e-06		76400.5	3.77523e-11		86919.1	1.04953e-13
	87190.1	3.94501e-06		51042.7	1.16031e-06		78143.4	1.91648e-10		88902.1	7.46822e-14
	89149.4	7.01623e-06		52156.4	1.08498e-06		79899.4	8.55202e-10		90899.8	5.49226e-14
	91123.2	1.17401e-05		53278	1.01516e-06		81668.4	3.36314e-09		92912.3	4.18777e-14
	93111.3	1.83765e-05		54407.5	9.5111e-07		83450.2	1.16962e-08		94939.4	3.32141e-14
	95113.6	2.67826e-05		55545	8.92932e-07		85244.8	3.6107e-08		96981.1	2.74909e-14
	97130.1	3.62096e-05		56690.2	8.40632e-07		87052.1	9.93491e-08		99037.2	2.38239e-14
	99160.7	4.53093e-05		57843.2	7.94122e-07		88871.9	2.44731e-07		101108	2.1688e-14
	101205	5.23889e-05		59003.9	7.53258e-07		90704.3	5.42258e-07		103192	2.08081e-14
	103264	5.59459e-05		60172.3	7.17876e-07		92549.1	1.08612e-06		105291	2.11087e-14
	105336	5.52051e-05		61348.3	6.87793e-07		94406.2	1.97672e-06		107404	2.27136e-14
	107422	5.04039e-05		62531.8	6.62835e-07		96275.6	3.28638e-06		109531	2.60048e-14
	109521	4.26741e-05		63722.9	6.42859e-07		98157.2	5.01843e-06		111671	3.17736e-14
	111634	3.35999e-05		64921.4	6.27746e-07		100051	7.07794e-06		113826	4.15504e-14
	113760	2.46899e-05		66127.3	6.17426e-07		101957	9.27197e-06		115994	5.83107e-14
	115900	1.7001e-05		67340.7	6.11897e-07		103874	1.13453e-05		118175	8.804e-14
	118053	1.10198e-05		68561.3	6.11207e-07		105804	1.30398e-05		120371	1.43342e-13
	120219	6.75657e-06		69789.3	6.15489e-07		107745	1.4157e-05		122579	2.52178e-13
	122398	3.93877e-06		71024.5	6.24966e-07		109698	1.45987e-05		124801	4.80232e-13
	124590	2.1947e-06		72266.9	6.39946e-07		111663	1.43767e-05		127036	9.91387e-13
	126795	1.17519e-06		73516.4	6.60859e-07		113639	1.35928e-05		129285	2.22116e-12
	129013	6.07983e-07		74773.1	6.88263e-07		115627	1.24023e-05		131546	5.40498e-12
	131244	3.05519e-07		76036.9	7.22858e-07		117626	1.09752e-05		133821	1.42913e-11
	133487	1.49897e-07		77307.6	7.65503e-07		119637	9.46506e-06		136108	4.1058e-11
	135743	7.2166e-08		78585.4	8.17253e-07		121659	7.99168e-06		138409	1.28123e-10
	138012	3.4255e-08		79870.2	8.78982e-07		123692	6.63513e-06		140722	4.33919e-10
	140293	1.61034e-08		81161.9	9.53048e-07		125737	5.43951e-06
	142587	7.52985e-09		82460.5	1.04081e-06		127792	4.42042e-06
	144893	3.51512e-09		83765.9	1.14438e-06		129859	3.5738e-06
	147211	1.64417e-09		85078.1	1.26626e-06		131937	2.88414e-06
	149542	7.73127e-10		86397.2	1.4093e-06		134025	2.33063e-06
	151884	3.66424e-10		87722.9	1.57683e-06		136125	1.89103e-06
	154239	1.75508e-10		89055.4	1.77259e-06		138235	1.54462e-06
	156606	8.51568e-11		90394.6	2.00082e-06		140357	1.27296e-06
	158985	4.19352e-11		91740.4	2.26624e-06		142489	1.06052e-06
	161375	2.0994e-11		93092.8	2.574e-06		144631	8.94714e-07
	163778	1.0698e-11		94451.8	2.92967e-06		146785	7.6547e-07
	166192	5.557e-12		95817.4	3.33911e-06		148949	6.64877e-07
	168619	2.94535e-12		97189.4	3.80826e-06		151123	5.86891e-07
	171056	1.59402e-12		98568	4.3431e-06		153308	5.2677e-07
	173506	8.81492e-13		99953	4.94923e-06		155503	4.80974e-07
	175967	4.98383e-13		101344	5.63141e-06		157709	4.46867e-07
	178439	2.88255e-13		102742	6.3935e-06		159925	4.22445e-07
	180923	1.70569e-13		104147	7.23771e-06		162151	4.06234e-07
	183419	1.03297e-13		105557	8.16394e-06		164388	3.97278e-07
	185926	6.40451e-14		106974	9.16973e-06		166634	3.94867e-07
	188444	4.0659e-14		108397	1.02495e-05		168891	3.98587e-07
	190973	2.64426e-14		109826	1.13936e-05		171158	4.08273e-07
	193514	1.76149e-14		111262	1.25892e-05		173435	4.23923e-07
	196066	1.20215e-14		112704	1.38192e-05		175722	4.45715e-07
	198629	8.40628e-15		114152	1.50624e-05		178019	4.73957e-07
	201203	6.02347e-15		115606	1.62947e-05		180326	5.0907e-07
	203788	4.42372e-15		117066	1.74887e-05		182643	5.51491e-07
	206384	3.32964e-15		118533	1.86152e-05		184970	6.01854e-07
	208991	2.56829e-15		120005	1.96447e-05		187306	6.60627e-07
	211609	2.03026e-15		121484	2.05483e-05		189652	7.28261e-07
	214237	1.64524e-15		122968	2.12989e-05		192008	8.0506e-07
	216877	1.36633e-15		124459	2.18737e-05		194374	8.91093e-07
	219527	1.16282e-15		125955	2.22545e-05		196749	9.86101e-07
	222188	1.01425e-15		127458	2.24288e-05		199134	1.08938e-06
	224859	9.0614e-16		128966	2.23914e-05		201528	1.19974e-06
	227542	8.29579e-16		130480	2.21439e-05		203932	1.31522e-06
	230234	7.77891e-16		132000	2.16942e-05		206346	1.43338e-06
	232938	7.46804e-16		133526	2.10574e-05		208768	1.551e-06
	235652	7.33704e-16		135058	2.02538e-05		211201	1.66418e-06
	238376	7.37879e-16		136596	1.93071e-05		213642	1.76867e-06
	241110	7.58981e-16		138139	1.82451e-05		216093	1.85988e-06
	243856	7.98102e-16		139689	1.70966e-05		218554	1.9334e-06
	246611	8.57735e-16		141244	1.589e-05		221023	1.98503e-06
	249377	9.4168e-16		142804	1.46535e-05		223502	2.01146e-06
	252153	1.05555e-15		144371	1.34125e-05		225990	2.01028e-06
	254939	1.20764e-15		145943	1.21897e-05		228487	1.98054e-06
	257735	1.40893e-15		147520	1.10041e-05		230993	1.92278e-06
	260542	1.67464e-15		149104	9.87173e-06		233508	1.83899e-06
	263358	2.02775e-15		150693	8.80418e-06		236033	1.73232e-06
	266185	2.4989e-15		152288	7.81023e-06		238566	1.60725e-06
	269022	3.13088e-15		153888	6.89375e-06		241109	1.4688e-06
	271869	3.98786e-15		155494	6.05793e-06		243660	1.32242e-06
	274726	5.15689e-15		157105	5.30238e-06		246220	1.17331e-06
	277592	6.76535e-15		158722	4.62463e-06		248790	1.02634e-06
	280469	8.99565e-15		160344	4.02148e-06		251368	8.85623e-07
	283355	1.21134e-14		161972	3.48829e-06		253955	7.5432e-07
	286252	1.65038e-14		163605	3.01953e-06		256551	6.34599e-07
	289158	2.27257e-14		165244	2.60964e-06		259155	5.27792e-07
	292073	3.15969e-14		166888	2.2532e-06		261768	4.34362e-07
	294999	4.43112e-14		168538	1.94426e-06		264390	3.5407e-07
	297934	6.26112e-14		170193	1.67749e-06		267021	2.86182e-07
	300879	8.90487e-14		171853	1.44783e-06		269661	2.29615e-07
	303834	1.27336e-13		173519	1.25064e-06		272309	1.83095e-07
	306798	1.82867e-13		175190	1.08169e-06		274965	1.45285e-07
	309772	2.63419e-13		176867	9.37192e-07		277631	1.14868e-07
	312755	3.8023e-13		178548	8.13739e-07		280304	9.0606e-08
	315748	5.49318e-13		180235	7.08382e-07		282987	7.14024e-08
	318751	7.93415e-13		181928	6.18519e-07		285678	5.6291e-08
	321762	1.14441e-12		183625	5.41913e-07		288377	4.44583e-08
	324784	1.64629e-12		185328	4.76605e-07		291085	3.52255e-08
	327814	2.36046e-12		187036	4.20922e-07		293801	2.80383e-08
	330854	3.36898e-12		188750	3.73471e-07		296525	2.24512e-08
	333904	4.78204e-12		190468	3.32989e-07		299258	1.81098e-08
	336962	6.74337e-12		192192	2.98485e-07		302000	1.47351e-08
	340030	9.43912e-12		193921	2.69053e-07		304749	1.21104e-08
	343107	1.31046e-11		195655	2.43983e-07		307507	1.00663e-08
	346194	1.80296e-11		197394	2.2265e-07		310273	8.47343e-09
	349289	2.45683e-11		199138	2.04545e-07		313048	7.23173e-09
	352394	3.31338e-11		200888	1.89226e-07		315830	6.2654e-09
	355508	4.41977e-11		202642	1.76321e-07		318621	5.51664e-09
	358631	5.82891e-11		204402	1.65531e-07		321420	4.94206e-09
	361763	7.597e-11		206166	1.56627e-07		324227	4.5092e-09
	364904	9.78167e-11		207936	1.49405e-07		327042	4.19452e-09
	368055	1.24356e-10		209711	1.43706e-07		329866	3.98163e-09
	371214	1.56175e-10		211490	1.39425e-07		332697	3.86055e-09
	374382	1.93655e-10		213275	1.36466e-07		335537	3.8265e-09
	377559	2.37091e-10		215065	1.34787e-07		338384	3.88006e-09
	380746	2.86608e-10		216859	1.34365e-07		341240	4.02816e-09
	383941	3.4215e-10		218659	1.35219e-07		344104	4.28447e-09
	387144	4.03444e-10		220464	1.37391e-07		346975	4.67156e-09
	390357	4.69933e-10		222273	1.40982e-07		349854	5.22481e-09
	393579	5.41002e-10		224088	1.4612e-07		352742	5.99678e-09
	396809	6.15736e-10		225907	1.52987e-07		355637	7.06686e-09
	400049	6.93073e-10		227731	1.61838e-07		358540	8.55354e-09
	403297	7.7192e-10		229560	1.72985e-07		361451	1.06377e-08
	406553	8.51075e-10		231395	1.86853e-07		364370	1.35972e-08
	409819	9.29427e-10		233233	2.03986e-07		367297	1.78673e-08
	413093	1.00579e-09		235077	2.25072e-07		370231	2.41423e-08
	416376	1.07942e-09		236926	2.50999e-07		373173	3.35458e-08
	419667	1.14939e-09		238779	2.82959e-07		376123	4.79398e-08
	422968	1.2151e-09		240637	3.22433e-07		379081	7.0468e-08
	426276	1.27608e-09		242500	3.71401e-07		382047	1.06542e-07
	429594	1.33211e-09		244368	4.32435e-07		385020	1.65681e-07
	432920	1.38331e-09		246241	5.08886e-07		388000	2.64983e-07
	436254	1.42955e-09		248118	6.05351e-07		390989	4.35805e-07
	439597	1.47149e-09		250000	1.45744e-06		393985	7.36974e-07
	442948	1.50936e-09					396989	1.28115e-06
	446308	1.54375e-09					400000	4.58391e-06
	449676	1.57529e-09
	453053	1.60464e-09
	456438	1.63204e-09
	459832	1.65944e-09
	463234	1.68705e-09
	466644	1.71552e-09
	470063	1.74564e-09
	473490	1.77855e-09
	476925	1.81458e-09
	480369	1.85541e-09
	483820	1.90135e-09
	487280	1.95378e-09
	490749	2.01353e-09
	494225	2.08188e-09
	497709	2.15989e-09
	501202	2.24905e-09
	504703	2.35114e-09
	508212	2.46785e-09
	511729	2.60156e-09
	515254	2.75459e-09
	518787	2.9297e-09
	522328	3.13062e-09
	525878	3.36105e-09
	529435	3.62581e-09
	533000	3.93039e-09
	536573	4.28135e-09
	540154	4.68667e-09
	543743	5.15553e-09
	547340	5.6994e-09
	550945	6.33149e-09
	554558	7.06838e-09
	558179	7.92894e-09
	561807	8.93712e-09
	565443	1.01216e-08
	569087	1.15167e-08
	572739	1.31651e-08
	576399	1.51187e-08
	580066	1.74395e-08
	583742	2.02054e-08
	587425	2.35123e-08
	591115	2.74759e-08
	594814	3.22419e-08
	598519	3.79875e-08
	602233	4.49383e-08
	605954	5.33681e-08
	609683	6.36241e-08
	613420	7.61318e-08
	617164	9.14302e-08
	620916	1.10186e-07
	624675	2.66801e-07

## Sheet: Figure 1d
Figure 1d	MlaCD TLC

## Sheet: Figure 4c
Figure 4c	Angle mismatch between mlaD monomers
		WT	MlaCD-C1	MlaCD-C2
	456	120.15	119.267	119.993
	561	120.201	120.556	120.68
	612	119.636	119.48	119.208
	123	120.15	119.676	121.154
	234	120.201	121.443	119.393
	345	119.636	119.534	119.507

## Sheet: Figure 5a
Figure 5a	Screen for SDS/EDTA sensitivity for MlaC and MlaD mutants

## Sheet: Figure 5c
Figure 5c	Data for FRET based GPL transport assay of MlaD mutants (Graphs plotted with baseline subtracted and t – 400)
	Time [s]	0	60	120	180	240.1	300.1	360.1	420.1	480.1	540.1	600.1	660.1	1127.6	1174.7	1221.8	1268.9	1316	1363.1	1410.1	1457.2	1504.3	1551.4	1598.5	1645.6	1692.7	1739.8	1786.9	1834	1881.1	1928.2	1975.3	2022.4	2069.5	2116.6	2163.7	2210.8	2257.9	2305	2352.1	2399.2	2446.2	2493.3	2540.4	2587.5	2640.3	2700.3	2760.3	2820.3
	WT rep1	9144	9277	9189	9056	9233	9003	9044	8909	8901	8993	9020	8843	10076	10259	10135	10245	10287	10248	10482	10337	10492	10516	10762	10595	10672	10667	10792	10880	10922	11039	11123	11206	11290	11189	11302	11368	11600	11648	11777	11847	11743	11843	12098	12152	12173	12120	12286	12363
	WT rep2	9269	9322	9319	9189	9137	9263	9129	9073	9038	9016	9014	9054	10142	10372	10323	10424	10416	10414	10638	10583	10571	10603	10678	10735	10848	10898	10955	11043	11156	11304	11335	11211	11385	11643	11578	11671	11756	11769	11934	12080	12108	12153	12124	12309	12531	12213	12566	12605
	WT rep3	8942	8953	9189	8960	8867	8942	8853	9031	8870	8832	8720	8763	9740	10130	10122	10156	10149	10257	10241	10338	10324	10364	10385	10384	10663	10856	10898	10842	10986	11110	11108	11244	11226	11396	11294	11326	11412	11670	11639	11755	11937	11900	12010	12156	12085	12108	12338	12404
	ΔFEDB rep1	8647	8714	8739	8675	8753	8684	8592	8453	8539	8488	8368	8406	9136	9175	9212	9263	9194	9302	9172	9292	9225	9371	9453	9315	9397	9340	9297	9293	9428	9349	9417	9350	9449	9349	9239	9287	9293	9310	9267	9299	9233	9370	9426	9442	9263	9379	9400	9353
	ΔFEDB rep2	8698	8819	8735	8688	8542	8525	8453	8481	8438	8399	8340	8401	8882	8950	9039	9276	9180	9321	9372	9377	9393	9354	9331	9093	9205	9371	9300	9283	9199	9346	9314	9322	9214	9461	9264	9292	9246	9324	9352	9207	9262	9174	9524	9352	9303	9288	9382	9367
	ΔFEDB rep3	8900	9103	8867	8838	8939	8794	8820	8872	8780	8913	8835	8553	9339	9486	9468	9426	9496	9373	9444	9541	9655	9626	9538	9570	9478	9584	9560	9565	9570	9600	9715	9485	9452	9606	9593	9523	9430	9525	9554	9494	9588	9633	9485	9577	9634	9513	9508	9687
	F118E rep1	8551	8718	8644	8652	8525	8488	8571	8549	8509	8388	8412	8361	9298	9290	9287	9368	9487	9415	9477	9365	9354	9362	9331	9345	9368	9353	9421	9340	9356	9257	9262	9378	9395	9334	9376	9162	9373	9348	9301	9385	9453	9374	9422	9363	9417	9265	9411	9528
	F118E rep2	8458	8495	8300	8362	8274	8274	8270	8208	8286	8212	8139	8176	9260	9187	9223	9224	9214	9102	9202	9185	9412	9160	9209	9149	9178	9110	9223	9142	9131	9081	9156	9112	9179	9021	9100	9315	9030	9126	9135	9160	9115	9151	9016	9067	9081	9106	9268	9093
	F118E rep3	8598	8670	8471	8442	8546	8440	8393	8404	8342	8382	8448	8266	9319	9183	9278	9230	9202	9214	9215	9214	9178	9376	9246	9309	9311	9185	9146	9200	9160	9309	9256	9155	9219	9048	9201	9260	9242	9167	9169	9218	9145	9269	9220	9295	9272	9181	9281	9199
	E119K rep1	9169	9271	9122	9226	9025	9107	9041	9071	9056	9030	9000	8906	10130	9782	10016	10012	9895	9898	9962	9921	9991	9931	9978	10045	9878	10039	10073	9945	9935	9938	9928	10036	9930	10035	10007	10044	10094	10138	10123	10190	10237	10202	10155	10180	10265	10133	10352	10474
	E119K rep2	8963	8885	8978	8821	8761	8856	8853	8820	8843	8728	8580	8635	9739	9802	9671	9806	9699	9691	9780	9783	9854	9722	9875	9735	9762	9739	9777	9734	9849	9870	9937	9651	9822	9934	9899	9943	9921	10054	10048	9889	9981	9970	9914	10051	10136	10000	10267	10222
	E119K rep3	9101	9129	9213	8898	9003	9050	8873	8839	8850	8776	8899	8870	9730	9791	9948	9830	9854	9887	9915	9844	9789	9999	9812	9811	9988	9887	9988	9898	9978	10092	10074	10011	10010	10109	10003	9978	10063	9958	10261	10233	10143	10179	10300	10153	10250	10270	10241	10393
	D120K rep1	9334	9292	9281	9222	9126	9079	9008	8968	9044	9009	8961	8836	10008	9831	9785	9883	9779	9792	9923	9985	9961	9801	9987	10001	9855	9907	10051	10016	9886	9976	10055	9966	10014	10142	10182	9969	9919	9888	9865	9983	10120	10048	10142	10210	10076	10052	10149	10253
	D120K rep2	9053	9035	8977	9055	8956	8925	8855	8835	8882	8913	8689	8810	9798	9761	9747	9732	9697	9700	9744	9771	9766	9723	9808	9824	9744	9899	9817	9793	9845	9690	9784	9889	9880	9694	9854	9793	9981	9871	9910	9994	9818	9916	9777	9864	9996	9985	9999	10006
	D120K rep3	9078	9033	9036	8899	8796	8850	8769	8701	8637	8740	8594	8746	9612	9758	9716	9453	9730	9645	9586	9522	9720	9612	9744	9545	9715	9779	9713	9713	9631	9628	9779	9814	9721	9784	9798	9729	9774	9683	9835	9735	9747	9946	9789	9827	10017	9943	10020	9962
	E122K rep1	9181	9084	9035	9059	9006	8965	8965	8867	8742	8822	8780	8756	9725	9778	9828	10005	9834	9972	9959	9977	10220	10078	10199	10127	10297	10292	10384	10549	10640	10631	10720	10825	10713	10978	10958	11016	11020	11248	11190	11240	11317	11489	11642	11548	11717	11805	12020	11966
	E122K rep2	9134	8988	8944	9003	8911	8736	8875	8759	8788	8667	8664	8671	9723	9608	9706	9728	9842	9818	9829	9912	9899	10074	10073	10017	9969	10249	10337	10282	10502	10468	10542	10600	10607	10840	10891	10834	10982	10980	11202	11473	11240	11345	11423	11522	11500	11656	11719	11897
	E122K rep3	9239	9115	8934	8995	8888	8844	8933	8754	8837	8772	8799	8748	9839	9745	9827	9740	9841	9991	9957	9921	9932	10072	10157	10302	10158	10350	10523	10411	10480	10593	10800	10767	10788	10915	11112	11080	11091	11102	11304	11528	11604	11609	11710	11997	11984	11820	12004	11986
[truncated: 39 more columns]

## Sheet: Figure 5d
Figure 5d	Data for FRET based GPL transport assay of MlaC mutants (Graphs plotted with baseline subtracted and t – 400)
	Time [s]	0	30	60	90	120.1	150	180.1	210.1	240.1	270.1	300.1	330.1	360.1	390.1	420.1	450.1	480.1	510.1	540.1	570.1	600.1	630.1	660.1	690.1	720.1	750.1	1166.9	1187.3	1207.7	1228.2	1248.6	1269	1289.4	1309.9	1330.3	1350.7	1371.2	1391.6	1412	1432.5	1452.9	1473.4	1493.8	1514.2	1534.7	1555.1	1575.6	1596
	Q80E rep1	9898	9718	9764	9699	9747	9508	9650	9699	9662	9593	9452	9567	9523	9538	9541	9434	9484	9465	9432	9521	9353	9446	9581	9434	9455	9519	10549	10582	10614	10594	10536	10496	10691	10529	10635	10548	10431	10580	10576	10550	10522	10603	10729	10562	10625	10663	10539	10554
	Q80E rep2	9804	9893	9760	9763	9651	9627	9622	9699	9603	9610	9483	9620	9452	9365	9508	9405	9457	9408	9372	9405	9316	9295	9336	9341	9257	9234	10646	10491	10595	10471	10462	10519	10477	10704	10574	10412	10456	10510	10557	10534	10640	10437	10567	10422	10381	10555	10529	10511
	Q80E rep3	9909	10089	9962	9717	9833	9738	9827	9728	9582	9724	9628	9518	9482	9662	9468	9656	9538	9450	9526	9451	9436	9431	9479	9527	9318	9304	10544	10619	10778	10644	10634	10751	10774	10578	10666	10567	10591	10707	10539	10604	10612	10640	10488	10577	10513	10590	10550	10625
	Y72F rep1	10030	9998	10082	9843	9910	9905	9784	9788	9800	9578	9744	9641	9594	9652	9753	9605	9536	9610	9527	9415	9566	9511	9499	9644	9461	9385	10837	10672	10786	10774	10732	10837	10648	10805	10819	10756	10805	10825	10826	10760	10746	10769	10909	10823	11010	10882	11010	11056
	Y72F rep2	9987	9932	9874	9819	9887	9878	9857	9800	9698	9689	9727	9583	9553	9681	9603	9590	9645	9638	9629	9597	9555	9632	9633	9430	9584	9513	10821	10834	10719	10841	10971	10863	10988	10867	10765	10821	10853	10748	10730	10785	10871	10818	10852	10982	10955	11130	10916	10941
	Y72F rep3	10177	10125	10162	9961	9993	9922	9912	9989	9956	9941	9893	9794	9832	9782	9768	9785	9741	9682	9792	9605	9793	9639	9660	9548	9534	9506	10844	10928	10890	10774	10838	11029	10769	10779	10939	10999	10840	10885	10897	10821	10958	11080	11022	10975	11036	11031	11027	10999
	L76R rep1	10123	9974	10035	9968	10031	9959	9977	10046	9844	10003	9876	9889	9821	9780	9892	9856	9822	9597	9827	9679	9695	9781	9740	9564	9670	9612	10907	11102	10883	10907	10948	11033	11052	11119	10972	10992	10983	11134	10991	11026	11102	10985	11032	11093	11016	11101	10951	11040
	L76R rep2	9818	9849	9780	9777	9698	9568	9721	9664	9698	9703	9515	9669	9602	9610	9557	9568	9593	9546	9422	9468	9503	9435	9481	9528	9438	9531	10615	10806	10739	10628	10701	10816	10761	10712	10664	10640	10739	10714	10751	10767	10686	10693	10807	10770	10875	10744	10894	10892
	L76R rep3	10179	10049	10028	9961	10026	9978	9990	10015	9846	9845	9823	9911	9806	9731	9762	9819	9876	9960	9823	9802	9723	9725	9537	9658	9673	9719	10729	10868	10820	10981	10851	10971	10879	10850	10831	10807	10864	10916	10820	10911	10911	10783	10917	10870	10812	10949	10943	10964
	WT rep1	9931	9976	9992	10056	10066	9916	9917	9788	9808	9992	9835	9819	9846	9850	9886	9820	9886	9824	9687	9846	9830	9778	9618	9657	9769	9590	10651	10556	10766	10852	10759	10756	10871	10635	10817	10809	10749	10842	10899	10787	10983	11081	11062	11042	10957	11087	11057	11144
	WT rep2	10141	10118	10247	10125	10007	9970	9996	10167	10049	9997	9963	9767	9878	9825	9894	9837	9821	9705	9803	9715	9734	9795	9714	9774	9594	9982	10629	10656	10682	10752	10883	10887	10842	10761	10827	10755	10791	10860	10902	10907	10980	10804	10990	11038	11127	11089	11095	11149
	WT rep3	10084	10123	10154	9966	10092	9903	9945	9984	9915	9891	10060	9859	9922	9888	9904	9780	9762	9769	9803	9842	9781	9816	9753	9620	9736	9620	10610	10724	10662	10784	10640	10787	10779	10747	10725	10653	10827	10944	10804	10858	10833	10946	10917	10977	10964	11004	11021	11040
	Time [s]	0	60	120	180	240.1	300.1	360.1	420.1	480.1	540.1	600.1	660.1	1127.6	1174.7	1221.8	1268.9	1316	1363.1	1410.1	1457.2	1504.3	1551.4	1598.5	1645.6	1692.7	1739.8	1786.9	1834	1881.1	1928.2	1975.3	2022.4	2069.5	2116.6	2163.7	2210.8	2257.9	2305	2352.1	2399.2	2446.2	2493.3	2540.4	2587.5	2640.3	2700.3	2760.3	2820.3
	ΔFEDB rep1	8647	8714	8739	8675	8753	8684	8592	8453	8539	8488	8368	8406	9136	9175	9212	9263	9194	9302	9172	9292	9225	9371	9453	9315	9397	9340	9297	9293	9428	9349	9417	9350	9449	9349	9239	9287	9293	9310	9267	9299	9233	9370	9426	9442	9263	9379	9400	9353
	ΔFEDB rep2	8698	8819	8735	8688	8542	8525	8453	8481	8438	8399	8340	8401	8882	8950	9039	9276	9180	9321	9372	9377	9393	9354	9331	9093	9205	9371	9300	9283	9199	9346	9314	9322	9214	9461	9264	9292	9246	9324	9352	9207	9262	9174	9524	9352	9303	9288	9382	9367
	ΔFEDB rep3	8900	9103	8867	8838	8939	8794	8820	8872	8780	8913	8835	8553	9339	9486	9468	9426	9496	9373	9444	9541	9655	9626	9538	9570	9478	9584	9560	9565	9570	9600	9715	9485	9452	9606	9593	9523	9430	9525	9554	9494	9588	9633	9485	9577	9634	9513	9508	9687
[truncated: 133 more columns]

## Sheet: Figure 6b
Figure 6b	Reducing/Non-reducing MlaD Q149C:L151C SDS-PAGE gel

## Sheet: Figure 6c
Figure 6c	Screen for SDS/EDTA sensitivity for MlaD mutants in reducing and non-reducing conditions

[truncated: 12 more sheets: Figure 6d, Figure 6e, Figure 6f, Supplementary Figure 1a, Supplementary Figure 1b, Supplementary Figure 5a, Supplementary Figure 5b, Supplementary Figure 6a, Supplementary Figure 6b, Supplementary Figure 6c, Supplementary Figure 8a, Supplementary Figure 8b]
